# Supplementary material for: Time-series transcriptome provides insights into the gene regulation network involved in the icariin-flavonoid metabolism during the leaf development of Epimedium pubescens
Source: Front Plant Sci. 2023 Jun 12;14:1183481. doi: 10.3389/fpls.2023.1183481 (PMC10291196; doi:10.3389/fpls.2023.1183481)
Supplement: Supplementary file 11 [file Table_1.xlsx]

## Sheet: Table S1
Stage	Sample	Numerical symbols in PCA	Diphyllodside B	Epimedoside A	Epimedin A	Epimedin B	Epimedin C	Icariin	3'''-carbonyl-2''-β-L-quinovosyl-icariin	Anhydroicaritin-3-O-(acetyl)rhamnopyranosyl-xylopyranosyl-7-O-glucopyranoside	2''-O-rhamnosyl-ikarisoside A	Anhydroicaritin-3-O-(acetyl) rhamnopyranosyl-(acetyl)xylopyranosyl-7-O-glucopyranoside or its isomers	Ikarisoside A	2''-O-rhamnopyranosyl icariside II	Icariside II
S0	bud_rep1	-	7161.03	44529.4	0	0	46707.8	6710.24	0	0	486.892	0	3908.42	2181.89	755.076
S0	bud_rep2	-	0	1889.27	0	0	5817.34	0	3074.32	0	0	0	0	0	0
S1	0.5_rep1	1	0	3078.24	6829.64	9650.72	79143.3	17596.2	10443.3	1990.24	0	10627.5	0	2001.54	563.941
S1	1_rep1	2	462.264	2027	4415.4	5961.92	57452.1	15615	3238.2	2595.76	0	11523.7	0	2089.61	670.372
S1	1_rep2	3	755.35	1985.47	4626.64	5840.64	48066.3	7604.04	3275.08	3340.24	0	13732.8	0	545.419	138.246
S1	1_rep3	4	1168.75	2564.23	6766.3	8617.92	59157.5	13325.9	3905.83	3607.64	0	17435.2	0	1014.52	233.259
S2	1.5_rep1	5	372.099	2160.27	4534.75	6243.1	46471	24119.3	2920.81	2230.12	0	12585.7	0	3371.14	1379.69
S2	1.5_rep2	6	369.36	2553.43	6306.58	8385.36	54303.9	30736.7	9177.41	1208.78	0	7239.92	0	2376.06	1204.5
S2	2_rep1	7	402.594	1896.11	4944.71	6660.03	46680.4	27455.8	2771.91	1917.76	0	13065.6	0	3137.82	1298.19
S2	2_rep2	8	1026.61	1941.69	5391.85	6585.39	39427.9	15486.4	2619.7	2362.8	0	12791.6	0	2939.71	814.718
S2	2_rep3	9	411.996	1822.34	5432.81	7110.93	40653.6	27239.2	1565.26	1639.38	0	10489.9	0	1275	627.092
S3	2.5_rep1	10	853.65	1255.07	5012.07	5672.99	28490.3	16998.2	1733.13	1865.27	0	10062.2	0	2598.79	983.689
S3	3_rep1	11	293.561	1475.4	4915.5	6589.87	34542	24770.1	2486.58	1441.9	0	10107	0	1862.93	757.37
S3	3_rep2	12	873.567	1398.41	5353.69	6782.81	27064.9	20098.7	1610.93	1680.93	0	8174.19	0	307.641	193.108
S3	3_rep3	13	579.078	1447.9	3979.69	5260	22975.9	24519.6	5381.11	526.764	0	2232.94	0	3075.92	2393.31
S3	3.5_rep1	14	323.714	1524.42	4489.63	5927.85	31414.5	24675	2587.85	1275.74	0	8065.05	0	866.981	459.243
S3	3.5_rep2	15	738.833	791.606	4356.15	5171.57	20562.7	17441.9	1653.97	1358.39	0	6656.18	0	6021.41	2540.48
S3	4_rep1	16	584.579	749.397	4279.05	5364.6	19416.9	14948.6	1715.64	1187.57	0	6129.49	0	7239.43	2847.16
S3	4_rep2	17	359.144	1560.72	4994.67	6636.67	32509.9	28370.1	2761.29	1317.05	0	8041.27	0	781.529	457.667
S3	4_rep3	18	610.42	1486.07	3304.41	4416.07	19924.6	20390.9	6411.53	464.872	0	1702.26	0	1634.91	1162.72
S4	ML_rep1	19	422.264	1141.06	4183.81	6129.36	21638	23390	4195.04	924.865	0	3996.45	0	271.713	226.011
S4	ML_rep1_1	20	818.133	1297.02	4836.22	7243.21	19009.7	25155.6	6678.84	973.544	0	3631.43	0	382.83	389.572
S4	ML_rep2	21	307.226	959.584	4883.12	5920.41	19295.5	16701.3	2836.06	1074.21	0	4511.92	0	1605.68	864.246
S4	ML_rep2_1	22	295.944	877.98	4667.3	6521.39	16865.9	16442.1	3502.67	1208.83	0	4359.75	0	3843.17	2227.74
S4	ML_rep3	23	648.724	1475.12	3215.71	4186.34	19578.3	22040	5344.33	475.727	0	1451.27	0	624.495	566.784
S4	ML_rep3_1	24	777.604	1252.48	3254.24	4551.53	14050.6	21646.9	1855.36	392.993	0	1083.67	0	3629.55	4419.57
S4	ML_rep4	25	712.633	1574.63	3810.64	5599.94	13593.9	18035.7	7696	1041.35	0	2235.91	0	126.333	174.123
S4	ML_rep5	26	97.971	1163.24	4490.17	6025.26	14531.1	16183.9	6921.16	1310.61	0	2745.14	0	161.862	208.448
S4	ML_rep6	27	918.485	1199.86	3109.07	4231.14	12725.3	20597.4	2910.35	491.256	0	297.164	0	340.353	616.973
S5	HL_rep1	28	869.313	1531.46	7102.2	8716.11	10133.5	34709.1	10945.3	302.766	0	514.657	0	205.604	765.269
S5	HL_rep2	29	225.515	951.382	6380.15	7551.02	9898.86	28273.6	8881.88	738.146	0	894.135	0	822.495	2593.3
S5	HL_rep3	30	1288.09	1176.25	6028.02	6959.22	10735.5	30916.5	11880.4	0	0	0	0	221.981	773.267

## Sheet: Table S2
	1	2	3	4	5	6	7	8	9	10	11	12	13	14	15	16	17	18	19	20	21	22	23	24	25	26	27	28	29	30	31	32	33
gene	bud_rep1	bud_rep2	bud_rep3	0.5_rep1	0.5_rep2	0.5_rep3	1_rep1	1_rep2	1_rep3	1.5_rep1	1.5_rep2	2_rep2	2_rep3	2.5_rep1	2.5_rep2	3_rep1	3_rep2	3_rep3	3.5_rep1	3.5_rep2	3.5_rep3	4_rep3	ML_rep1	ML_rep2	ML_rep1_1	ML_rep2_1	ML_rep3_1	ML_rep4	ML_rep5	ML_rep6	HL_rep1	HL_rep2	HL_rep3
Ebr01G064360	1224.93	128.011	24.921	0.868	0	0.347	0	0.39	0.277	1.626	2.478	1.031	3.421	0.121	0.183	0.14	3.153	5.034	0.16	0	2.405	0.191	0	0	0	0	0	0	0	0	0	0	0.302
Ebr05G019630	35.57	22.46	50.722	18.906	7.145	6.661	16.922	8.344	8.207	27.244	11.08	23.782	34.271	47.13	63.772	81.226	52.687	62.503	73.414	46.562	49.085	53.894	72.071	68.642	69.995	50.47	62.401	54.761	25.903	15.075	57.182	35.874	63.598
Ebr05G027450	0.472	1.117	0.761	1.106	2.809	2.46	1.615	2.808	1.949	1.199	0.522	1.126	0.404	1.549	0.661	1.007	1.23	0.471	1.313	1.064	0.7	1.442	2.199	2.087	2.175	2.969	1.616	1.854	0.746	1.499	1.903	1.856	1.877
Ebr04G059030	1.204	2.109	0.862	1.491	2.487	1.786	2.378	2.572	1.839	0.662	1.008	1.026	0.631	1.414	0.398	1.25	1.14	1.024	1.87	1.347	1.16	1.297	2.926	3.269	3.197	3.786	1.9	1.957	1.066	0.385	1.539	2.458	1.145
Ebr01G004810	25.578	59.426	8.726	43.224	46.081	21.446	43.711	44.584	52.091	144.615	37.556	131.401	145.446	68.679	50.135	72.097	99.625	68.308	113.107	120.056	60.991	26.668	9.14	11.05	8.532	17.326	8.127	22.889	20.273	7.73	8.528	29.663	4.683
Ebr05G063270	2.157	1.867	1.057	1.493	3.657	3.734	0.997	3.399	1.386	0.679	1.329	0.626	0.28	0.966	0.877	0.827	0.854	0.573	0.474	0.869	0.912	0.958	0.873	2.038	1.738	1.568	2.825	1.417	1.695	1.508	1.353	1.662	2.403
Ebr0G005460	1.824	1.569	0.871	10.587	4.684	8.455	14.969	10.985	15.388	16.169	34.568	17.477	24.065	18.607	24.063	15.001	18.766	22.302	15.997	17.606	23.493	24.092	19.423	21.846	23.74	31.443	19.362	36.634	28.119	18.219	15.147	20.876	20.639
Ebr04G058550	31.695	20.468	155.876	45.718	61.825	72.205	93.665	92.406	99.844	130.611	107.647	118.001	170.145	159.656	198.891	219.03	238.721	208.053	200.66	214.476	223.385	269.224	270.088	305.187	311.484	333.15	270.994	460.929	344.311	444.406	284.753	450.168	435.223
Ebr02G021500	23.429	14.539	12.817	16.867	6.658	5.425	10.327	4.602	2.923	37.857	30.461	17.758	28.787	14.283	9.063	26.209	26.313	35.56	25.126	16.934	56.578	11.12	3.034	3.005	4.577	4.145	7.251	3.778	3.575	1.928	46.3	61.256	37.93
Ebr05G028960	29.168	6.001	1.328	7.817	6.625	4.111	10.559	7.06	10.122	11.389	5.248	13.59	22.863	11.143	6.166	8.974	25.231	5.332	27.728	9.061	3.698	4.917	11.966	31.655	9.843	12.543	7.551	12.443	10.839	5.614	24.831	12.069	9.391
Ebr05G027190	22.417	33.504	17.423	190.748	52.722	48.177	54.149	37.239	24.079	16.19	19.772	17.518	12.33	12.107	8.784	8.197	5.566	6.572	4.374	7.472	4.471	8.372	7.775	1.861	3.589	3.173	4.506	5.17	7.882	6.823	1.808	2.462	2.251
Ebr04G048350	11.939	6.58	17.025	16.748	11.299	8.248	16.076	10.786	14.343	117.145	32.194	25.952	115.083	51.257	40.55	83.987	46.277	70.353	85.936	43.39	76.122	33.487	9.791	15.128	15.949	18.043	17.916	36.895	26.131	32.056	44.592	50.2	38.3
Ebr05G064540	3.084	2.088	1.384	1.513	3.049	3.473	2.447	2.546	2.11	0.827	1.697	1.198	0.596	1.056	0.799	0.548	0.72	1.645	0.419	0.749	0.931	1.167	0.836	1.65	1.446	0.79	2.358	2.219	1.082	1.237	2.825	1.645	1.38
Ebr03G055950	41.179	33.844	37.619	6.852	3.567	6.18	8.784	4.873	2.799	34.486	5.417	9.65	37.041	10.936	11.864	33.045	17.342	25.553	51.404	12.655	24.534	15.376	29.441	13.013	29.239	18.814	25.412	27.479	22.959	23.722	54.308	39.829	36.72
Ebr02G075250	8.18	7.181	3.86	13.821	21.302	5.43	22.53	20.813	22.231	12.742	4.432	16.883	8.858	14.01	3.887	9.686	8.33	5.126	16.612	12.434	3.346	3.538	9.05	16.981	14.131	10.825	3.495	8.773	12.912	3.404	11.135	6.789	4.822
Ebr01G065660	13.879	7.687	9.377	186.372	214.192	192.961	94.605	121.692	53.58	29.348	26.357	18.309	16.462	20.413	26.481	24.161	18.576	26.572	19.648	18.814	19.132	20.382	18.124	21.893	26.808	41.74	34.822	32.083	25.596	56.932	16.709	21.629	17.275
Ebr04G063700	19.056	28.858	11.106	33.704	32.011	32.322	29.734	35.186	31.753	27.156	35.457	24.874	22.225	27.816	19.106	17.504	20.805	18.091	16.694	16.854	18.041	15.365	18.511	28.871	22.85	26.237	22.192	20.473	23.919	23.532	11.919	17.885	19.431
Ebr01G023960	1.019	1.544	0.122	1.205	0.69	0.058	1.096	1.298	1.522	1.355	0.177	0.945	1.368	1.333	0.092	1.816	2.702	0	2.324	3.723	0	0	2.217	2.582	2.904	4.078	0.239	2.404	1.551	0.079	4.726	3.021	0
Ebr03G051850	1.284	1.316	0.704	1.35	1.949	2.379	1.692	2.032	1.71	0.893	0.583	0.425	0.676	0.2	0.907	0.115	0.618	0.889	1.188	1.258	2.641	2.206	2.962	2.695	3.691	3.285	3.54	1.165	1.193	0.52	3.782	1.659	1.491
Ebr04G049080	66.395	37.947	72.473	51.098	57.533	60.626	40.47	50.804	47.336	40.647	49.594	36.461	44.078	45.04	44.465	44.12	49.067	48.422	50.809	43.227	44.051	46.855	49.986	64.724	52.243	52.775	45.754	71.447	59.629	68.381	58.291	70.817	68.871
Ebr05G034820	4.077	3.284	3.211	4.055	3.764	3.239	1.824	3.868	3.006	1.14	3.659	2.89	2.11	2.633	2.7	2.153	2.578	3.213	1.573	3.413	3.698	3.62	1.512	1.931	3.257	3.557	3.681	1.784	4.64	5.418	2.697	3.22	2.959
Ebr06G042280	367.298	352.602	137.728	179.886	238.858	213.038	250.391	317.377	380.075	229.259	217.475	325.506	276.189	328.765	207.339	240.197	337.74	201.419	249.031	278.256	233.124	254.822	261.533	283.6	259.875	319.806	311.244	432.491	288.986	359.185	416.555	351.449	422.001
Ebr01G006340	1.392	17.582	0.838	2.136	0.624	0.975	1.372	3.219	1.314	3.36	2.613	1.45	4.908	1.023	0.677	1.621	0.158	1.991	0.423	0.604	1.409	0.101	0.253	0.182	0	0	0.084	0.224	0.327	0	0.356	0	0
Ebr03G048340	0.2	0.177	0.57	0.129	0.033	0	0.685	0.043	0.323	0.09	0.059	0.115	0	0.121	0.122	0.047	0.1	0.12	0.053	0	0.267	0	2.397	0.976	3.485	1.692	1.91	2.97	2.62	1.472	1.711	3.608	1.709
Ebr0G012400	135.675	71.065	54.604	110.985	106.542	124.963	75.712	98.566	73.959	59.146	74.351	51.447	51.6	60.168	44.429	43.194	50.037	45.322	48.666	40.854	50.751	48.221	48.828	62.604	57.418	54.267	51.913	69.807	63.687	68.061	55.497	54.745	74.742
Ebr06G041000	1.153	2.388	10.371	4.943	2.526	4.441	13.819	4.368	8.422	16.717	12.473	5.23	21.482	14.756	20.275	23.266	12.746	21.024	23.364	14.988	10.7	11.337	23.037	11.031	13.291	4.645	1.275	12.913	2.651	11.371	4.975	1.008	1.449
Ebr01G057850	0.737	0.485	0.5	0.351	1.39	1.472	0.935	1.448	0.693	0.771	0.644	0.508	0.249	0.469	0.459	0.667	0.956	0.9	0.656	0.652	0.76	0.392	0.9	2.115	1.246	1.608	1.448	0.869	1.036	0.933	0.553	1.289	1.338
Ebr01G048880	0	0	0	3.062	4.448	3.958	2.174	2.062	2.081	1.019	1.183	0	0.457	0.101	0	0	0	0	0	0	0	0	0	0	0	0	0	0	0	0	0	0	0
Ebr04G026400	2.133	6.983	1.099	17.006	28.468	22.204	49.474	30.357	50.433	84.342	75.501	70.808	104.775	63.426	126.101	95.406	55.012	104.521	103.586	77.784	93.754	90.425	61.377	39.288	89.042	56.978	76.826	53.34	47.298	44.655	23.381	16.371	32.763
Ebr0G006680	4.916	6.935	6.761	8.089	7.512	6.327	8.13	8.629	8.241	7.268	6.067	6.483	6.5	6.476	6.359	5.456	4.802	4.683	6.016	5.193	5.424	4.872	5.784	4.715	5.149	5.137	5.059	4.605	5.19	4.502	3.388	4.218	3.205
Ebr03G062650	2.897	0.913	10.091	0	0.038	0	0	0	0.162	2.324	0.207	1.607	5.172	12.185	11.079	35.751	16.555	19.965	30.164	15.401	22.591	14.385	12.188	9.592	7.953	5.509	8.805	3.913	5.159	2.028	2.631	4.61	3.173
Ebr01G043740	15.613	27.886	20.554	21.017	32.035	32.111	42.278	53.899	50.918	93.731	32.496	48.12	86.911	83.254	64.066	96.11	185.769	100.19	227.849	141.938	153.955	106.562	111.427	110.175	198.087	80.914	100.379	225.566	143.525	168.215	230.599	364.301	237.255
Ebr02G065980	1.423	0.826	0.335	8.231	5.443	8.595	3.125	3.023	1.011	2.042	2.746	1.098	2.249	1.494	1.172	2.104	1.234	1.641	2.122	2.005	2.256	1.222	2.735	1.493	1.666	1.82	1.961	4.196	1.511	3.456	0.863	1.379	2.271
Ebr06G024810	0	0	0	0.236	0.048	0.113	0.201	0.254	0.203	0.331	0.432	0.252	0.268	0.533	0.179	0.341	1.614	0.088	0	1.12	0.588	0.093	0.059	4.459	0.243	1.683	2.1	0	1.82	1.619	0	0	0.295
Ebr03G047100	0.546	3.798	1.947	9.292	2.169	2.454	3.221	2.266	2.835	5.862	4.7	6.128	6.853	3.679	5.428	6.57	2.05	5.73	4.257	2.753	1.926	1.597	0.637	0	0.252	0.138	0.483	0.322	0	0.479	0	0	0
Ebr05G026620	22.183	30.868	24.887	26.621	27.968	36.107	34.807	27.32	27.495	69.806	29.852	23.469	56.67	20.927	27.464	23.151	22.32	41.425	71.822	24.129	35.127	25.049	15.593	15.472	17.371	19.615	19.378	20.673	21.654	19.967	18.951	18.056	21.411
Ebr01G071280	61.789	83.332	57.936	60.492	66.931	73.93	56.075	66.513	73.236	41.974	76.529	63.738	36.216	51.56	41.203	24.339	35.003	37.896	25.055	38.281	41.216	36.772	34.045	45.155	28.383	40.499	44.41	21.359	40.619	52.477	31.207	28.603	39.194
Ebr04G059510	33.803	15.983	56.348	40.512	35.032	35.536	101.808	73.507	78.74	187.472	258.271	181.8	161.176	167.743	212.934	199.437	192.564	178.254	156.754	196.277	183.686	241.601	119.447	158.49	145.487	81.842	201.313	416.97	318.338	1371.78	69.986	63.18	107.591
Ebr01G034980	1.379	0.933	0.736	7.602	1.511	2.466	0.975	1.209	0.757	1.039	1.066	1.317	1.573	0.796	0.603	1.606	1.808	1.083	2.106	0.732	0.512	0.524	0.656	0.848	1.09	1.29	0.697	1.936	0.453	0.173	1.109	0.62	0.33
Ebr05G004270	29.496	87.4	256.201	71.482	98.736	96.303	100.657	123.291	171.557	87.477	77.177	143.862	91.73	108.115	101.275	84.529	117.058	96.314	108.519	167.992	100.022	111.201	75.751	78.397	80.688	132.328	72.953	54.637	73.569	54.709	117.093	93.421	90.995
Ebr02G013930	0.843	10.261	0.258	4.137	5.683	11.211	1.445	15.25	12.941	1.811	0.871	15.71	0.77	3.324	1.161	0.982	2.639	9.609	2.029	7.923	0.564	1.48	1.517	11.865	7.586	2.167	1.007	1.392	3.201	0.998	1.33	8.32	0.424
Ebr01G048510	63.054	81.568	62.13	49.657	53.036	49.98	48.899	83.531	48.245	51.858	41.851	55.241	47.762	79.641	63.532	76.986	118.919	89.928	115.651	110.841	101.916	74.861	61.514	58.004	65.835	57.295	65.002	296.936	615.407	470.151	63.6	191.648	96.388
Ebr06G032280	31.946	23.684	22.429	3.591	3.695	2.898	4.002	3.089	2.648	3.575	8.008	3.11	4.14	1.661	5.74	2.564	2.058	4.928	3.15	2.025	4.353	3.364	2.944	1.87	2.146	1.734	2.922	1.097	1.07	1.387	2.654	0.586	0.78
Ebr04G012910	1.607	3.633	2.53	0.587	1.441	0.563	1.835	1.582	1.18	0.33	0.862	0.628	1	1.181	2.011	0.851	0.915	0.876	1.562	0.931	1.953	0.699	0.73	0.839	1.82	0.883	2.133	1.551	1.008	2.498	5.429	3.833	3.858
Ebr01G028710	171.761	90.732	72.507	70.984	61.717	56.051	65.271	67.253	76.187	81.316	86.911	102.08	80.928	91.5	89.009	73.231	83.15	86.273	85.591	76.681	75.638	67.485	65.154	75.41	75.627	73.954	79.091	66.957	73.867	77.729	84.495	91.165	86.501
Ebr05G012300	36.148	27.396	59.963	11.095	8.633	6.666	8.902	9.795	11.784	7.915	5.721	12.663	9.657	9.775	11.032	7.331	9.185	8.437	5.962	7.169	6.873	6.583	3.291	5.805	4.615	4.411	5.532	1.868	4.315	4.99	4.835	10.019	10.955
Ebr02G029080	0.375	0.532	5.875	2.108	3.139	2.164	2.822	6.244	1.728	18.877	11.494	10.625	13.076	10.976	10.998	4.71	14.533	14.934	4.004	12.045	16.186	8.124	0.973	9.247	1.244	7.698	18.784	5.565	25.193	9.852	15.35	20.516	12.336
Ebr05G003560	89.823	58.254	41.519	58.219	53.001	54.457	51.086	53.27	45.863	39.453	50.239	44.797	42.515	41.098	37.26	40.262	43.401	32.853	35.953	37.793	32.584	32.43	37.137	58.441	34.636	41.89	40.913	51.8	40.034	58.031	44.115	42.423	47.689
Ebr04G043070	17.098	41.146	23.425	16.984	31.341	27.019	26.971	26.207	32.85	23.713	25.881	29.862	21.622	18.784	20.144	17.587	17.066	19.531	19.7	20.519	19.381	19.303	20.545	15.291	15.269	16.434	16.646	9.119	15.04	17.376	23.128	18.385	19.874
Ebr06G040780	134.194	0.801	1.838	1.088	0.371	3.041	0.773	5.616	1.561	9.175	19.301	4.524	4.889	7.521	11.383	8.666	12.704	36.513	11.453	7.54	21.856	4.316	0.451	0	0	0	0.598	0.532	1.556	1.483	3.809	7.573	5.104
Ebr05G008080	9.145	5.841	7.844	29.408	12.348	11.64	28.88	11.174	14.498	10.696	10.652	2.835	2.807	1.243	0.818	0.125	0	0.401	0.214	0	0.119	0	0	0	0	0	0	0	0	0.141	0.602	0.561	0.874
Ebr01G020260	75.592	60.525	78.904	60.6	46.822	42.03	50.4	68.251	69.563	138.893	96.315	195.622	179.82	433.057	337.465	302.444	649.978	423.843	357.608	552.125	468.472	561.737	188.902	215.863	318.458	307.283	284.421	1882.95	2042.88	2283.93	304.385	807.155	437.977
Ebr06G019730	14.762	4.261	9.687	3.528	7.228	8.743	6.614	6.903	11.295	9.941	21.686	13.904	12.75	13.215	21.653	16.585	15.746	20.152	14.153	14.865	24.58	27.75	30.019	33.567	61.604	67.483	62.057	67.439	104.902	112.008	162.732	123.337	113.579
Ebr02G003830	0.421	1.369	2.785	1.747	5.933	7.292	7.843	4.402	3.396	37.865	21.513	13.156	38.071	12.397	15.975	20.08	14.39	45.079	38.595	12.276	52.235	16.323	9.666	8.955	9.99	9.216	5.952	3.389	8.584	2.397	24.625	29.865	21.326
Ebr01G011700	0.897	1.327	0.365	28.941	43.582	64.848	58.441	62.537	74.017	42.773	69.347	40.864	39.912	49.612	39.326	28.199	42.814	36.392	35.959	38.08	39.23	38.624	45.349	50.982	45.917	50.334	36.257	49.922	32.59	37.909	15.081	38.653	21.274
Ebr05G056080	648.993	521.095	254.952	4.546	5.593	5.763	2.82	10.935	7.726	18.795	10.124	33.424	24.426	63.073	65.905	55.8	121.412	73.233	58.904	69.826	81.93	62.334	72.126	92.657	93.873	96.062	122.937	36.054	54.723	31.912	53.894	56.853	44.096
Ebr04G036830	8.3	11.142	3.824	5.64	4.384	4.378	6.317	5.563	7.751	6.476	8.164	6.795	7.215	8.587	4.987	7.133	4.7	2.962	4.357	5.978	3.742	3.624	5.233	5.531	7.656	9.556	4.719	15.962	8.521	6.108	9.345	10.99	6.335
Ebr06G019110	55.761	47.226	33.878	47.934	33.549	41.506	47.969	30.881	38.489	38.11	46.568	37.62	40.887	28.201	37.09	36.691	27.842	31.798	39.425	26.476	28.502	27.509	27.472	26.9	23.152	28.634	24.934	21.007	17.228	18.352	31.014	21.287	28.48
Ebr03G063000	1.037	0.461	0.462	2.502	0.586	1.561	4.664	0.983	0.898	4.836	0.765	0.929	4.365	1.311	1.091	5.814	0.893	1.069	5.546	1.239	1.156	1.241	9.006	2.048	8.523	1.96	1.549	8.793	1.678	1.365	6.936	5.647	5.462
Ebr03G071610	9.605	1.367	1.254	4.257	3.339	1.245	5.694	2	0.71	2.922	0.999	1.235	1.827	0.747	0.471	1.864	0.694	0.646	2.304	0.392	0.617	0.687	2.522	1.149	3.152	0.465	1.225	2.323	0.319	1.539	4.506	1.292	0.851
Ebr01G018450	0.834	5.763	0.303	11.608	35.885	26.522	11.386	23.624	11.814	5.113	4.305	4.862	3.363	2.647	1.594	1.317	2.385	2.187	1.87	3.792	1.956	2.232	1.16	2.051	1.194	1.935	1.659	0.527	1.746	0.94	0.469	1.499	0.823
Ebr04G023590	18.399	35.406	30.813	18.537	22.138	19.263	27.311	21.711	30.293	27.214	23.724	32.416	26.595	24.537	29.654	20.105	20.014	26.691	26.246	29.779	26.844	21.284	15.204	14.353	15.553	18.347	17.396	11.58	14.797	17.245	14.864	16.533	15.556
Ebr04G024890	8.698	7.948	11.708	9.663	12.348	10.64	8.18	10.952	9.945	7.877	6.961	9.319	7.023	7.947	8.641	7.37	8.944	9.779	7.784	9.706	9.97	8.64	9.332	8.946	11.713	9.331	9.377	11.883	12.893	14.812	11.543	14.038	11.716
Ebr01G070730	36.043	71.989	49.527	89.215	107.039	197.353	52.601	105.697	108.261	51.1	174.757	164.54	53.105	186.521	173.481	54.527	189.94	146.347	108.848	137.809	115.066	151.332	60.024	277.005	62.435	224.312	188.901	94.598	232.021	347.901	98.419	209.759	248.205
Ebr04G052080	5.093	6.7	1.537	5.459	0.465	2.18	1.938	2.859	0.87	3.837	3.34	2.432	3.013	2.669	2.596	4.832	1.181	1.131	4.033	1.802	2.521	1.203	2.262	2.978	7.047	3.136	5.256	11.566	1.301	4.714	0.637	0.594	0.949
Ebr05G064730	1.268	1.049	1.556	0	0.024	0	0	0	0	0	0	0.206	0	0.262	0.044	0.067	1.551	0.043	0	0.046	0.032	0.276	0.058	0.331	0.159	3.658	0.688	0.544	6.114	7.96	0.195	23.195	11.992
Ebr03G015060	16.401	16.208	49.638	9.909	12.483	12.265	11.645	13.913	12.958	16.308	11.999	16.065	16.554	14.662	19.238	14.51	17.307	16.692	17.93	20.864	18.398	20.745	19.914	15.367	16.54	12.614	17.517	15.637	22.065	24.598	23.208	22.326	18.779
Ebr06G027630	11.984	12.414	6.374	16.378	14.223	19.236	14.138	15.28	15.36	9.555	13.163	13.926	8.659	7.603	6.72	6.977	5.5	5.988	4.626	6.571	5.413	4.247	6.32	3.249	5.25	5.131	5.035	6.516	7.004	7.706	3.523	3.214	4.687
Ebr04G031260	19.081	42.291	14.538	49.488	35.307	32.793	62.527	42.549	60.547	52.085	45.191	47.857	54.511	39.617	17.282	26.431	25.435	13.67	31.261	25.801	12.917	12.647	24.662	20.63	21.806	18.574	11.77	18.234	13.506	9.713	6.975	7.801	7.539
Ebr01G013500	0	3.118	0	344.928	99.15	94.849	27.153	47.52	15.467	6.854	3.062	0.915	3.096	0.323	0	0	0	0	0	0	0	0	0	0.229	0	0.241	0.212	0.188	0.275	0	0	0.167	0
Ebr02G054320	23.531	19.862	19.509	23.758	14.108	19.896	20.853	16.811	18.939	17.779	16.956	19.306	19.746	22.536	20.192	20.789	20.978	20.815	20.019	20.256	18.362	19.747	22.487	25.43	20.632	24.913	18.878	23.231	17.933	29.96	20.949	24.764	20.037
Ebr05G018680	6.484	11.323	12.769	54.39	16.694	31.642	29.86	19.188	12.467	18.074	20.091	12.696	25.401	15.945	17.851	27.684	11.363	21.06	18.774	17.205	20.223	18.27	21.813	12.72	15.85	8.166	16.633	22.938	14.911	17.91	16.305	11.114	7.88
Ebr04G059820	91.873	152.847	92.925	134.016	175.398	157.997	128.752	153.215	142.21	91.259	86.263	96.645	65.046	80.552	56.66	53.167	64.076	59.546	55.418	59.721	68.038	62.519	70.05	90.559	67.685	75.688	85.678	58.441	73.382	75.52	56.784	76.894	87.329
Ebr06G049560	2.04	0.116	0.177	0.209	0.071	0	0.248	0.329	0.15	1.128	0.576	0.435	1.882	0.658	0.863	1.264	0.815	0.521	0.986	0.484	0.435	0.415	2.689	0.623	1.802	0.262	1.267	0.205	0.225	0.343	0.88	0.456	0.491
Ebr06G006990	18.052	14.999	29.813	30.582	23.098	24.31	22.893	20.417	19.561	21.711	26.255	19.859	22.951	21.208	22.433	26.2	23.242	21.358	21.109	22.376	21.867	23.29	25.479	25.772	23.55	21.581	24.336	34.021	31.191	35.361	26.06	29.463	23.829
Ebr04G009490	1.413	2.091	1.959	1.672	2.548	2.495	1.389	2.21	2.037	2.351	1.737	2.418	2.105	2.023	1.201	1.965	1.13	1.53	1.259	1.812	1.792	1.44	2.039	2.197	1.629	2.55	2.916	1.574	1.76	1.187	1.812	1.277	1.974
Ebr04G050760	2.697	3.432	5.699	7.498	5.798	6.407	5.208	4.379	4.096	3.631	4.012	2.608	3.641	3.543	4.537	5.076	3.347	3.032	4.054	2.826	3.254	3.763	5.299	4.387	4.819	3.905	4.532	5.22	2.984	3.488	4.706	4.41	5.057
Ebr05G000990	3.643	5.485	0.968	53.738	38.394	40.121	28.754	39.612	26.677	16.109	15.191	19.97	17.168	24.81	9.69	14.201	23.792	15.67	16.51	23.956	16.584	9.599	16.776	30.919	26.517	30.399	12.819	17.93	29.231	23.75	8.56	21.607	11.35
Ebr04G016980	5.43	5.917	4.613	9.723	22.272	27.065	10.613	20.898	20.025	10.397	11.791	4.315	6.412	5.871	13.238	11.68	8.816	10.415	11.028	6.72	15.082	14.712	11.468	13.751	12.435	19.495	24.069	13.366	15.051	15.564	22.348	23.117	22.269
Ebr03G036450	2.32	4.232	0.773	4.204	2.807	5.646	4.574	2.009	1.362	2.526	2.551	2.598	1.78	2.174	1.677	0.638	1.531	1.707	0.62	1.141	1.691	1.278	1.011	0.605	1.109	1.083	1.791	1.741	1.382	4.77	1.994	1.637	1.962
Ebr04G071350	1.568	4.128	7.545	2.598	4.006	3.695	4.013	3.805	3.924	3.459	2.677	3.682	3.514	2.979	3.555	5.259	5.299	4.334	4.722	5.957	4.673	4.28	5.948	3.987	4.968	6.94	4.488	4.88	4.563	4.275	5.341	4.938	4.846
Ebr02G019350	49.298	45.01	110.492	27.554	26.301	24.74	29.759	28.448	35.538	35.398	26.485	36.058	41.634	39.331	42.678	43.314	54.268	48.971	48.354	50.208	49.551	50.975	56.636	53.832	63.51	63.165	54.58	63.111	54.068	44.055	59.118	61.36	50.5
Ebr03G035250	3.533	17.631	1.334	19.808	21.095	20.151	23.296	22.024	29.581	17.964	21.119	18.805	14.003	13.172	10.48	8.404	7.548	9.404	8.913	10.57	7.904	6.848	8.733	8.524	9.86	8.468	9.819	7.254	7.301	6.209	3.086	3.324	3.867
Ebr04G059720	10.364	0.109	1.936	7.445	0.101	0	3.641	0	0	22.246	0.814	0	22.042	1.425	0.938	37.991	0.077	5.976	29.75	0.098	6.558	0.489	0	0	0	0	0	0	0	0	4.212	0.064	0.848
Ebr03G053880	13.546	14.473	15.085	16.629	14.848	16.619	15.209	11.805	11.931	12.29	12.44	10.227	9.716	9.372	10.488	13.024	10.483	10.995	13.257	8.546	11.3	13.85	18.926	13.795	16.798	12.911	16.331	18.458	16.432	17.595	13.131	12.74	14.874
Ebr04G041790	0.892	2.998	2.163	0.871	2.443	1.595	1.746	2.414	2.181	2.04	1.755	2.891	1.914	1.331	1.169	1.36	1.356	1.592	1.731	2.232	2.626	1.694	1.358	0.762	1.528	1.252	2.282	0.701	1.465	1.76	1.554	1.671	1.922
Ebr05G049550	1.174	0.348	1.097	0.866	1.206	2.639	1.788	0.424	0.79	1.438	2.166	0.561	1.228	1.187	2.395	1.823	0.858	3.668	1.7	2.026	2.289	3.434	1.76	1.686	1.896	1.183	3.636	2.77	1.013	3.09	1.543	1.335	2.707
Ebr01G018230	2.19	1.126	1.526	1.668	0.095	0.444	2.106	0.374	0.931	1.042	1.191	0.495	0.658	0.932	1.587	0.403	1.154	1.555	1.078	1.101	1.541	0.368	0.115	0	0.159	0.174	0.306	2.855	0.596	2.729	1.038	0.968	1.014
Ebr01G007650	3.86	7.284	1.311	10.216	5.948	0.62	3.673	3.657	5.01	4.726	1.424	5.531	6.607	4.551	2.46	7.866	6.241	3.858	8.598	6.146	3.942	3.591	4.5	4.617	8.234	4.862	0.854	3.604	4.161	3.597	7.968	4.557	3.235
Ebr03G028040	39.282	16.948	5.456	8.96	7.235	7.235	4.991	4.399	4.404	4.383	3.906	5.91	6.674	6.72	3.39	8.316	10.867	4.984	8.639	5.489	4.869	5.597	7.198	8.219	5.963	8.653	5.882	11.98	5.735	1.62	2.704	3.941	1.703
Ebr01G028500	0.329	0	0.503	0.132	0.068	0.238	1.128	0	0.095	0.372	0.121	0	0.658	0	1.259	1.342	0.206	0.37	1.1	0	0.55	0.394	1.81	0	1.139	0.124	0.437	0.388	0	0.325	1.576	0.086	1.656
Ebr05G006320	16.295	34.596	27.423	12.398	12.278	15.477	19.699	14.071	21.237	23.002	31.281	25.002	32.52	23.22	31.433	26.524	29.431	33.766	33.379	29.578	39.378	39.793	32.085	25.534	33.195	36.299	35.572	33.975	29.223	27.773	49.835	41.772	42.14
Ebr04G016830	15.458	81.704	36.926	42.278	109.48	113.259	133.475	93.592	147.229	147.809	110.445	121.48	140.943	105.728	74.517	50.357	37.26	96.276	52.444	60.941	89.474	56.94	15.63	29.849	28.263	50.338	40.043	8.572	17.933	22.934	30.459	11.732	23.714
Ebr03G033190	10.128	13.38	9.812	9.135	12.178	10.706	7.897	10.43	13.963	12.282	5.467	13.802	5.637	12.481	7.934	7.478	11.44	4.814	7.592	9.438	8.529	4.728	6.664	12.764	7.861	7.093	8.521	9.03	14.059	12.671	8.066	6.48	4.348
Ebr03G064930	17.945	0	0.914	0.541	0.092	0.756	1.153	0.243	0.518	6.844	2.317	2.892	2.943	1.814	3.774	1.175	4.773	3.531	4.197	1.25	5.747	4.651	1.009	0.483	1.241	0.339	1.042	0.926	0.387	1.328	2.147	4.355	1.974
Ebr06G028590	0	0	0.27	0.284	0.798	0.595	0.907	0.382	0.204	0.599	1.954	0.253	0.504	0.625	1.621	1.337	0.553	0.794	0.354	0.141	2.065	1.127	0.97	1.521	2.077	0.667	2.812	1.354	0.761	1.858	2.187	0.927	3.663
Ebr05G049420	0.732	1.531	1.384	0.924	1.718	1.057	1.313	1.754	1.447	0.591	1.234	0.973	0.656	1.901	1.199	1.035	0.916	1.175	0.559	1.082	1.281	1.25	0.888	1.65	0.795	1.817	1.456	1.418	1.623	1.237	0.883	1.7	1.051
Ebr04G003800	6.453	2.935	4.048	4.835	4.176	4.657	6.083	3.979	4.382	16.394	9.133	4.434	16.391	5.562	7.127	7.883	5.833	10.122	18.869	6.159	9.656	5.833	4.182	3.306	3.333	3.481	3.313	2.426	1.425	1.341	1.722	1.642	2.1
Ebr02G036310	2.944	3.075	1.764	136.633	107.419	138.417	156.673	133.659	151.011	130.511	158.015	103.942	140.959	133.25	126.454	153.231	109.453	125.755	166.022	102.824	111.862	125.928	200.696	245.551	180.757	185.394	144.962	206.63	149.77	168.53	123.894	129.369	156.511
Ebr03G042850	15.692	11.323	16.423	10.079	11.26	10.991	9.822	11.653	9.076	6.741	9.312	6.874	6.658	6.64	6.678	6.141	7.142	6.156	4.39	7.157	7.8	6.136	4.363	5.026	5.981	7.513	9.234	7.289	17.596	10.234	9.15	11.839	8.586
Ebr02G034480	63.61	1.707	2.448	39.869	18.695	1.852	38.417	1.214	1.386	38.566	0.946	2.41	35.466	1.619	0.98	44.777	1.504	2.882	40.575	1.148	2.32	1.405	44.508	2.76	56.531	2.3	2.02	66.034	4.422	6.638	63.772	3.699	2.921
Ebr03G009140	1.062	0.707	1.036	1.352	1.418	1.193	2.223	0.958	0.663	1.05	0.849	0.444	1.312	0.402	0.541	1.648	0.443	0.928	1.655	0.282	0.296	1.2	1.591	0.889	2.081	1.137	1.35	0.417	0.229	0.756	1.046	0.464	0.779
Ebr01G074560	12.176	11.824	22.667	16.828	15.513	17.876	11.351	14.466	14.835	14.069	18.234	15.288	12.956	13.964	15.344	14.443	14.613	17.637	12.92	16.118	16	12.801	14.308	13.026	16.342	19.021	15.852	13.444	14.472	16.795	11.193	14.165	14.447
Ebr02G050230	34.223	42.255	65.081	51.353	38.577	30.224	49.606	39.704	37.01	38.045	37.37	46.435	50.301	47.404	60.814	73.777	45.106	50.375	52.42	51.043	40.573	38.982	49.175	38.807	24.017	32.301	32.101	9.081	10.157	6.879	10.41	17.762	13.979
Ebr01G068320	16.411	20.602	15.851	5.156	4.689	3.543	7.969	4.646	6.202	38.102	26.927	40.74	50.362	52.851	105.302	110.865	78.036	83.626	103.666	59.236	81.679	85.064	38.874	48.397	19.966	34.849	28.406	10.121	12.282	11.289	10.991	3.761	8.715
Ebr04G043040	589.126	352.647	506.48	64.532	97.287	119.161	102.347	99.61	101.731	181.72	154.082	201.246	175.844	164.118	196.256	201.658	190.238	233.821	286.464	215.011	261.628	211.984	181.64	155.836	124.593	148.327	154.432	99.587	141.502	117.723	225.937	147.591	167.666
Ebr0G010270	0	0.886	0	0.08	0.492	0.288	0	0.54	1.151	0.451	0.294	1	0.114	0.706	0.153	0.465	1.623	0	0.533	2.223	0.556	0.159	0.199	1.145	0.138	0.905	0.265	0.353	1.376	0	0	0.942	0.376
Ebr01G064700	67.568	42.281	291.408	1074.48	1863.32	1972.3	458.317	1119.17	354.6	135.876	179.177	56.977	61.159	71.912	128.567	91.377	79.916	143.355	51.013	71.574	113.336	140.857	53.161	63.765	77.109	248.242	213.003	94.106	60.334	194.887	22.464	52.061	81.934
Ebr05G008980	43.376	34.067	53.68	39.372	32.306	34.204	37.999	32.152	34.217	37.238	25.201	32.592	39.392	42.8	42.177	51.785	49.809	41.94	48.142	54.151	37.886	42.231	48.568	52.023	60.572	49.467	44.303	84.572	63.585	70.954	55.962	60.715	57.749
Ebr04G042510	14.836	13.358	6.657	8.758	18.03	12.29	15.695	21.341	27.108	20.927	15.001	30.248	21.958	32.24	23.484	32.315	38.245	20.373	30.154	42.614	20.28	23.827	30.063	33.208	20.527	32.298	12.32	27.587	31.225	13.441	24.822	24.713	12.586
Ebr03G044230	2.202	0.355	0.612	1.529	0.658	1.831	3.428	0.542	0.693	0.565	0.443	1.004	0.228	2.124	0.459	0.466	1.879	1.95	0.267	1.593	0.669	0.319	3.6	0.144	0.138	9.226	2.39	0.826	0.518	0.79	2.704	1.155	0.629
Ebr03G011030	12.389	21.794	14.211	13.337	19.056	16.292	12.067	18.086	15.476	12.497	12.152	16.112	12.964	13.77	7.672	6.629	8.878	8.254	6.797	9.398	7.458	5.954	6.481	8.406	5.778	8.603	6.284	5.833	8.612	7.242	8.143	10.919	7.919
Ebr05G038350	12.488	27.438	26.528	20.19	15.193	13.412	19.714	16.38	19.784	22.562	18.254	25.878	22.648	23.553	23.17	24.696	24.53	22.447	24.397	23.902	22.088	24.1	27.887	24.058	26.872	23.158	23.192	25.994	24.688	24.933	21.977	24.335	25.027
Ebr01G002430	25.236	17.752	97.265	11.116	16.936	13.683	16.148	16.568	16.536	23.328	18.969	27.185	26.672	27.318	40.615	37.546	38.83	38.949	38.354	40.557	36.889	38.627	35.95	33.029	31.069	28.099	33.862	27.435	25.82	28.26	33.871	42.207	37.14
Ebr02G055780	1.234	4.656	0.052	64.84	73.745	112.777	33.393	38.176	25.498	14.464	14.258	6.186	7.976	4.831	2.28	4.609	1.673	1.541	3.778	2.373	1.088	0.656	2.568	2.14	2.062	1.165	1.432	2.061	1.33	0.744	0.347	0.485	0.129
Ebr06G033390	3.337	10.932	21.608	3.44	7.031	3.995	3.538	6.568	8.813	6.721	6.454	9.442	6.31	8.094	6.836	7.938	6.445	8.45	6.116	8.918	10.142	8.839	7.645	6.261	9.861	7.781	9.314	7.758	8.921	9.437	11.419	13.507	11.956
Ebr04G062750	0.959	0.134	12.033	125.54	90.724	125.352	148.713	166.212	203.665	191.461	241.196	233.045	237.031	283.054	236.43	240.844	276.978	260.709	272.762	274.962	257.321	268.206	199.459	301.449	190.134	260.697	187.618	356.952	318.431	239.247	130.112	230.713	215.472
Ebr04G027610	5.756	5.943	2.727	16.251	10.12	2.063	9.782	9.275	7.722	9.833	5.135	9.973	17.107	17.181	4.709	22.758	20.611	5.819	25.76	24.083	6.113	5.765	29.829	21.905	26.486	16.589	7.46	59.196	31.401	14.438	44.162	50.711	10.097
Ebr01G021550	8.108	8.18	25.171	4.817	5.895	6.46	5.81	6.2	6.714	9.725	9.024	11.036	10.458	10.474	21.612	16.399	15.175	19.922	17.531	17.962	20.627	23.058	18.551	13.424	19.077	17.497	22.382	19.103	21.687	22.454	25.511	23.891	26.313
Ebr05G049750	2.464	3.032	3.654	4.727	3.872	4.413	6.811	5.803	7.63	6.79	6.378	4.707	6.412	6.553	4.562	7.752	8.008	7.646	12.016	10.186	9.341	6.688	10.15	9.431	11.783	7.447	11.299	23.142	18.192	21.947	7.593	12.565	12.282
Ebr06G041670	12.516	40.16	5.746	13.569	29.996	18.356	7.903	19.607	14.11	6.268	15.459	13.109	3.191	10.732	2.465	2.926	2.848	1.848	2.344	3.698	1.637	2.42	3.221	4.763	2.165	4.442	2.264	1.509	1.472	1.309	0.32	0.497	0.238
Ebr03G064700	0.845	0	0.383	4.906	2.006	3.165	3.43	1.22	1.733	2.122	1.108	0.404	0.75	0.569	1.436	0.547	0.118	0.563	1.631	0.299	0.941	0.15	0	0	0	0	0.623	0	0	0.247	0.423	0	1.298
Ebr06G003980	0	2.655	0.281	0	0.34	0.089	0.998	0.199	1.327	7.175	3.937	5.339	10.814	5.533	54.393	33.429	2.822	42	27.421	1.172	61.033	65.085	31.904	24.764	20.052	17.243	89.731	0.868	2.46	3.147	0	0.048	0.231
Ebr04G008810	13.28	14.371	4.368	25.801	13.412	16.121	36.325	12.58	29.522	25.167	24.9	28.34	39.457	33.271	59.239	29.959	29.782	47.485	13.864	18.94	43.142	95.308	51.832	53.211	77.131	61.042	147.56	59.211	52.011	56.584	66.349	35.708	90.95
Ebr02G043160	10.742	24.23	17.261	5.203	0.768	1.349	13.483	0.289	1.539	72.605	31.206	1.434	67.902	0.742	173.471	127.33	0	111.212	99.768	0	99.952	117.156	89.265	0.096	10.985	0.302	22.661	0.079	0	0.702	0.3	0	0.084
Ebr05G053560	10.54	16.363	16.233	14.071	19.499	12.028	16.701	22.752	18.164	18.551	11.263	17.251	17.637	18.139	13.873	18.818	21.348	13.501	26.291	22.932	14.514	15.74	24.094	19.667	24.172	15.252	14.238	22.296	20.106	14.535	12.37	21.449	13.33
Ebr03G028050	605.236	763.724	571.01	666.51	509.853	439.473	599.29	543.956	638.092	506.32	486.067	658.074	463.757	679.716	461.679	475.162	533.447	451.355	479.737	509.69	401.868	364.174	475.341	601.499	405.331	473.361	368.824	495.383	494.162	433.918	484.738	523.655	412.479
Ebr03G044110	2.819	2.833	1.763	3.539	4.776	4.621	2.739	4.23	3.509	2.459	1.131	1.63	1.326	1.949	2.383	2.304	2.507	3.485	2.545	2.362	3.498	3.116	2.199	2.591	3.524	3.401	3.314	4.345	4.351	7.254	3.954	4.749	4.259
Ebr04G026390	21.571	12.144	21.151	10.753	8.263	10.073	10.219	12.139	8.237	16.25	14.393	14.624	16.121	18.293	22.302	22.6	23.791	22.913	21.838	20.573	20.61	21.812	24.367	27.497	19.966	19.908	19.48	27.57	21.941	29.826	17.946	19.469	17.446
Ebr02G058560	2.332	2.971	1.824	2.88	3.999	2.767	1.466	2.854	2.651	1.489	1.994	2.033	0.81	2.391	2.326	1.062	1.861	2.837	1.4	2.367	2.898	2.21	1.047	3.444	1.636	3.166	2.242	3.865	4.896	6.756	2.473	4.362	4.036
Ebr04G024460	9.376	4.702	5.306	95.414	40.734	58.448	76.622	62.316	68.705	81.822	99.787	92.665	126.593	136.166	133.845	155.276	182.134	132.482	156.392	144.023	132.964	159.649	196.919	225.176	177.057	245.607	149.283	329.851	236.737	252.929	130.887	177.74	182.487
Ebr05G059700	37.221	70.182	62.39	36.77	19.943	19.141	22.1	19.449	25.773	17.175	18.346	23.428	11.69	13.57	6.45	7.042	4.034	4.503	4.706	6.429	3.457	1.428	0.616	0.571	0.468	0.361	0.475	0.188	0.274	0.576	0.448	0.647	0.35
Ebr05G000540	0	3.514	0.133	0.263	35.452	7.372	0.112	23.479	12.415	0	0.676	2.578	0	2.016	0.25	0	0.696	0.343	0	0.937	0.219	0.261	0	0.47	0	0.741	0.304	0.039	0.959	0.344	0	0.446	0
Ebr03G021080	9.519	5.774	55.291	1.174	1.394	0.182	1.829	1.224	2.229	8.893	2.155	20.726	10.323	22.81	34.666	22.716	24.537	30.162	27.015	35.26	18.108	17.511	4.426	4.87	1.63	1.994	3.001	0.667	0.894	1.859	1.22	2.027	1.659
Ebr05G064820	1.069	1.383	1.949	1.222	1.341	1.807	1.007	1.483	1.125	1.187	1.91	0.726	1.584	0.758	1.062	0.917	1.057	0.619	1.304	1.553	0.669	0.868	1.2	1.562	1.791	1.304	1.444	0.819	1.23	0.79	1.859	2.717	1.179
Ebr01G066930	12.824	7.165	12.475	23.169	22.259	17.625	21.387	32.604	29.755	26.541	28.064	37.985	23.674	59.994	42.754	38.59	69.08	29.375	36.393	69.509	40.766	41.366	45.209	47.569	69.778	60.101	55.442	102.458	91.457	129.823	48.509	74.846	50.178
Ebr04G024900	3.801	5.422	1.904	29.256	31.693	53.652	51.578	39.734	44.782	43.727	52.772	30.263	46.993	38.978	46.03	41.211	38.998	49.317	48.962	37.796	49.346	47.006	67.989	51.158	52.762	44.823	55.556	60.103	42.451	61.631	17.609	30.339	45.747
Ebr06G018780	1.167	3.281	3.744	22.889	5.8	5.019	16.363	4.084	3.5	5.142	2.812	2.062	4.77	1.356	1.695	2.966	1.193	1.166	3.664	1.3	1.278	1.427	2.001	1.396	0.942	1.117	1.393	1.399	1.342	2.251	1.489	0.408	0.391
Ebr01G052410	1.834	3.868	0.817	15.115	6.405	9.054	7.199	4.468	4.232	2.72	2.03	1.478	0.654	0.695	0.526	2.937	0.717	1.547	1.532	1.095	1.66	0.914	1.375	1.152	2.538	1.039	1.673	2.433	1.582	1.96	0.516	1.804	2.162
Ebr01G056430	93.5	40.715	107.845	60.961	22.733	47.946	67.854	24.498	25.907	62.817	73.325	29.605	60.598	26.319	56.94	58.463	19.667	59.135	59.336	19.44	53.071	45.35	42.234	25.248	47.73	25.808	50.188	58.198	23.417	56.829	88.738	27.687	61.08
Ebr02G004940	15.522	41.729	12.385	19.032	27.276	18.369	30.683	29.648	37.488	38.455	32.864	52.068	39.686	37.815	39.497	26.844	26.871	29.074	27.572	37.046	25.708	29.132	23.546	20.503	16.526	15.001	16.739	15.543	21.807	23.246	8.602	8.61	7.44
Ebr06G047400	63.367	58.792	77.413	36.812	30.038	27.304	38.543	30.894	36.577	39.94	35.569	47.697	46.497	55.556	51.774	58.149	55.272	43.964	57.077	46.842	47.781	51.908	64.155	73.151	64.837	61.657	65.205	69.224	54.043	61.39	65.099	71.436	73.038
Ebr06G058860	93.178	32.395	59.193	64.945	46.427	73.138	70.408	60.681	54.826	67.278	69.456	56.895	69.181	59.579	79.008	79.776	70.32	94.859	91.9	57.261	91.559	87.332	88.33	82.026	104.799	68.601	99.553	109.799	77.849	143.958	106.293	97.845	147.013
Ebr02G069350	0.269	10.847	0.64	0.722	0	0.346	0.615	0	0	1.726	0.265	2.188	1.23	1.906	2.061	1.569	3.036	2.558	1.801	2.288	1.201	2.149	1.616	2.708	0.249	0.407	0.477	0	0	0	0	0	0
Ebr01G016380	18.637	19.027	12.757	18.623	29.077	31.539	17.229	26.303	24.894	16.541	17.478	20.971	13.774	22.494	14.194	13.881	21.911	15.948	16.334	17.418	15.38	17.329	19.753	30.541	18.165	27.822	22.024	22.51	26.157	20.344	21.068	29.295	30.923
Ebr02G058860	22.33	5.089	3.623	31.139	32.638	25.884	18.501	25.459	11.398	11.166	7.872	6.512	6.99	7.988	4.836	5.522	9.647	4.147	8.186	6.921	10.785	7.879	11.847	15.317	15.038	9.556	8.914	15.147	18.746	15.595	11.57	14.308	6.956
Ebr05G054210	0.218	0.194	1.963	0.263	0.06	1.296	0.042	0.276	0	0.123	1.341	0.156	0.581	0.294	2.28	0.381	0.182	1.581	0.486	0.058	1.741	1.914	0.836	0.418	1.207	1.154	2.46	0.515	0.376	8.513	0.819	1.335	5.028
Ebr01G039520	16.166	61.584	15.042	28.875	30.828	22.64	38.712	33.775	40.492	51.613	34.512	80.418	53.143	65.88	105.853	77.095	60.635	85.494	75.867	100.725	64.533	57.049	22.906	15.846	21.118	16.64	20.638	12.812	16.479	17.202	6.723	6.022	6.994
Ebr02G016180	0.343	2.741	0.524	1.654	0.705	0.33	0.783	0.557	1.978	0.775	1.518	1.228	1.37	1.213	0.525	0.998	0.215	0.257	0.458	0	0.764	1.094	0.514	0.492	1.898	0.518	1.365	2.022	0	1.128	0.772	0	0
Ebr06G009360	4.875	2.734	34.707	0.289	0.464	0.346	0.645	1.111	1.125	0.522	2.802	2.426	0.703	2.126	4.552	1.554	1.477	3.769	1.646	0.899	2.572	2.865	0.872	2.21	1.065	1.551	1.702	0.363	1.505	1.485	0	0.162	0.129
Ebr0G009990	34.242	36.437	27.164	76.142	37.561	35.554	47.995	40.688	39.117	43.854	28.342	39.805	42.118	38.037	28.442	43.567	35.753	29.545	41.741	36.343	27.66	23.532	34.048	36.922	28.426	30.796	28.884	25.015	24.968	23.581	21.69	20.624	17.499
Ebr05G063640	0	1.633	2.14	0	1.295	0.506	1.2	1.99	1.212	0.89	0.388	1.129	0.3	1.327	0.402	1.223	1.315	2.362	1.755	2.509	0.878	1.676	0.525	1.131	2.544	1.588	1.394	2.787	2.265	1.036	2.366	1.378	2.311
Ebr05G058900	7.587	10.939	10.636	7.412	8.245	7.072	5.868	10.864	10.729	6.453	8.787	8.766	6.609	8.657	8.859	5.51	7.659	8.561	4.797	6.105	9.087	9.108	6.277	8.08	4.628	7.767	6.711	4.906	9.006	9.228	8.083	7.277	6.359
Ebr0G014390	1.17	3.583	0.149	75.973	100.351	118.442	83.356	93.507	93.768	62.777	82.009	53.325	69.355	66.777	57.642	58.354	50.25	61.097	53.802	55.44	58.913	80.953	80.984	75.373	71.887	59.827	77.352	104.949	50.63	44.494	8.098	21.508	40.065
Ebr05G059870	13.789	10.043	16.039	8.009	4.861	12.485	8.393	4.568	5.57	60.561	52.501	23.931	80.304	36.003	32.999	26.187	36.754	47.535	55.282	25.278	66.767	43.708	52.158	58.878	71.621	89.535	84.321	56.68	83.954	49.433	71.654	62.079	76.724
Ebr01G070690	0.05	0.133	0	6.601	30.706	36.015	4.63	10.316	5.539	1.378	2.313	0.535	0.426	0.352	0	0	0	0	0	0	0	0	0.025	0	0	0	0	0	0.043	0	0	0	0
Ebr0G011340	4.844	4.938	12.547	1.923	1.13	0.115	1.639	1.489	0.759	0.676	0.353	0.343	0.136	0.363	0.091	0.07	0	0.269	0.08	0	0	0.286	0	0	0	0	0.159	0	0	0	0	0	0
Ebr02G040680	0.964	0.603	3.165	4.221	0.734	1.204	2.854	2.049	2.348	1.534	2.845	2.661	1.182	1.913	2.676	1.705	2.056	3.266	3.007	3.98	4.654	3.531	0.714	1.333	2.026	0.648	5.354	3.032	6.16	9.066	1.126	2.323	4.086
Ebr05G011140	5.8	4.616	6.782	5.25	4.483	5.296	5.444	4.465	3.766	4.709	6.465	3.631	5.784	4.819	6.505	7.703	4.571	4.765	5.798	5.403	4.115	6.098	9.444	5.735	7.668	4.609	5.13	10.334	5.038	4.577	8.416	6.086	7.021
Ebr02G069310	2.261	0.827	1.49	0	0.546	0.128	0	0	0	0.451	0.393	0.381	1.214	0.269	0.61	2.478	1.498	1.794	3.022	1.482	3.556	3.182	106.854	59.947	154.586	169.046	108.884	307.255	311.994	211.857	107.376	163.161	156.009
Ebr02G032550	11.827	0	7.397	8.675	1.193	3.997	9.002	0	0	8.676	7.348	0	5.682	0	6.347	5.074	0	1.866	9.428	0	2.773	3.971	2.903	0	2.01	0	2.478	1.468	0	6.277	7.71	0	3.13
Ebr05G044090	56.974	47.32	29.294	117.053	100.499	109.363	72.889	80.536	60.846	40.485	40.894	25.45	27.421	27.305	22.983	24.624	22.858	23.048	20.214	23.132	27.435	21.903	25.506	25.569	29.673	25.717	29.378	36.555	39.22	31.022	32.046	37.542	34.217
Ebr04G019110	2.717	7.457	4.277	1.787	2.03	2.617	1.692	4.814	2.85	2.512	3.645	3.539	1.973	4.493	4.911	2.589	7.73	5.924	2.971	5.506	5.228	1.182	4.69	3.191	2.734	3.733	3.277	1.165	7.243	5.523	2.781	9.591	3.105
Ebr03G064910	10.78	1.235	0.945	0.559	0.571	1.116	4.632	2.008	0.401	23.448	5.644	5.647	20.103	6.092	9.928	6.209	18.718	11.468	9.449	10.335	13.428	5.546	2.896	2.329	3.047	3.854	1.999	2.734	3.399	1.372	12.007	15.448	2.477
Ebr02G038150	3.503	4.68	6.546	25.526	27.885	34.232	27.005	29.33	29.25	24.586	22.428	16.713	25.74	22.279	16.662	22.527	20.636	19.799	25.123	21.028	21.441	21.527	34.744	28.091	44.597	28.119	35.816	36.872	17.515	20.669	10.746	16.355	20.079
Ebr05G065700	2.913	0.043	0.074	0.871	0.435	0.556	0.742	1.564	0.722	10.962	1.705	2.138	14.117	1.751	0.626	2.999	3.164	2.742	7.945	1.418	3.593	2.726	0.842	0.449	2.398	1.491	2.236	1.731	1.993	1.678	10.814	5.734	5.205
Ebr03G015230	80.043	56.83	130.708	48.301	50.978	49.861	46.669	48.726	45.45	50.443	50.878	52.444	50.825	41.914	51.715	41.737	36.344	42.59	39.942	38.693	35.092	32.504	30.58	27.199	33.211	28.846	35.645	28.958	30.533	27.686	35.316	31.97	31.279
Ebr02G025790	0.358	0	0.036	1.179	0.852	0.31	3.594	0	0	2.789	0.211	0	2.367	0	0.055	2.833	0	0.429	3.299	0	0.239	0.799	4.397	0.103	7.573	0	0.427	4.894	0	0.329	1.289	0	0.09
Ebr02G034070	28.333	25.918	42.277	30.763	24.149	29.25	26.121	24.197	22.274	42.246	28.488	28.779	41.449	29.37	33.568	38.876	33.987	36.819	42.634	30.779	36.208	38.533	37.103	41.895	38.993	40.235	37.092	45.743	35.99	20.898	37.081	37.963	40.518
Ebr03G038980	7.205	6.755	6.482	6.528	8.204	8.313	6.848	7.998	8.354	7.067	6.584	6.864	7.636	6.246	5.762	8.56	5.677	5.811	8.015	7.511	4.196	6.066	7.711	7.979	8.552	8.014	7.715	10.523	9.967	9.428	10.707	8.29	7.494
Ebr06G018660	12.032	25.494	8.711	10.648	15.291	14.032	12.328	17.158	18.231	15.449	14.275	20.615	11.833	15.585	10.609	7.24	8.711	9.422	10.079	13.545	8.651	9.201	9.981	9.892	8.759	7.667	7.565	7.412	7.472	9.714	7.582	5.96	5.249
Ebr03G001900	1.455	2.38	0.546	2.339	1.07	1.991	1.748	1.326	0.442	1.384	2.372	2.304	2.097	2.94	4.216	2.675	3.354	3.902	4.809	2.926	2.303	3.297	2.525	1.209	1.271	1.157	0.711	0.903	1.717	3.424	0.948	2.009	1.348
Ebr02G040990	3.257	6.38	18.706	8.233	15.643	14.131	12.765	22.864	24.479	24.586	28.683	40.021	37.848	67.25	52.275	57.157	78.548	67.29	71.295	72.75	67.315	63.616	44.753	77.733	63.549	90.113	56.351	124.396	90.801	87.88	74.283	102.948	101.681
Ebr05G046940	20.272	4.659	4.373	11.505	4.311	4.135	5.991	2.066	4.677	5.929	4.223	2.392	4.626	5.302	3.283	9.164	4.478	4.29	3.825	2.278	4.782	4.184	8.102	6.162	10.23	7.929	4.747	9.562	5.348	5.96	16.112	9.51	7.796
Ebr02G017210	6.492	4.069	4.279	9.723	7.949	5.64	8.43	5.513	3.965	2.877	5.259	4.012	2.76	3.087	3.504	5.781	2.071	4.58	2.892	0.811	4.254	2.03	2.162	2.193	5.108	1.539	2.365	3.753	2.854	4.353	1.577	1.202	1.6
Ebr01G070330	132.214	2.225	1.021	18.616	30.475	35.431	25.865	19.208	13.761	16.085	13.163	10.484	24.818	11.042	18.857	23.11	8.658	16.378	12.993	8.298	10.83	19.984	63.3	87.477	45.074	54.837	42.159	35.933	19.018	17.799	96.27	45.335	73.089
Ebr02G064030	15.912	0.992	1.536	0.801	0.343	0.583	0.354	0.146	0.016	1.369	2.423	0.174	1.859	0.449	3.068	2.68	0.354	4.298	3.022	0.707	4.438	3.478	6.403	1.565	9.034	3.621	9.77	16.636	11.725	14.501	14.217	15.949	17.415
Ebr01G054140	0.824	0.61	4.896	1.463	0.818	3.902	1.803	1.413	1.743	6.635	8.308	2.509	8.501	5.794	15.491	15.872	6.919	20.587	20.922	7.981	16.445	18.947	30.019	27.203	20.19	23.764	23.506	13.685	5.863	8.58	33.632	30.697	67.853
Ebr01G071890	14.38	7.777	33.913	7.177	8.445	9.922	7.052	10.422	11.634	15.214	13.492	13.55	15.278	12.508	17.971	13.906	16.248	19.205	17.636	18.899	18.221	20.087	9.74	13.437	9.647	15.824	16.966	11.295	24.885	19.739	14.995	23.622	26.661
Ebr01G015140	5.206	13.966	6.431	23.42	30.921	19.442	17.768	22.874	17.761	10.576	5.475	11.187	10.331	10.578	6.395	10.963	11.923	7.43	11.767	16.135	6.446	7.419	13.309	16.335	10.689	14.437	10.544	7.739	10.364	6.192	10.101	14.238	6.266
Ebr05G062280	55.049	13.85	39.987	9.492	7.966	11.048	9.973	7.326	6.533	14.86	9.064	12.239	18.016	13.338	21.581	21.963	18.083	26.547	24.436	13.142	24.644	24.341	20.957	17.98	21.98	15.666	20.822	29.599	25.992	31.373	31.072	27.347	36.503
Ebr01G067730	0.375	0.388	0	0.703	0.051	0.301	0.642	0.947	2.235	24.79	7.1	21.669	30.449	39.474	79.815	116.801	68.765	62.863	126.615	46.964	108.736	74.06	48.96	51.94	18.851	40.046	57.796	1.032	9.809	3.124	0	0.328	0.079
Ebr02G012380	3.179	1.882	3.238	4.17	2.567	3.008	2.675	2.295	1.737	2.017	2.634	1.678	1.527	2.762	2.047	2.208	2.095	2.174	3.652	2.842	3.106	3.025	1.728	2.002	2.778	3.372	5.18	2.697	2.79	3.595	1.444	3.278	3.085
Ebr01G057770	0.716	1.941	0.384	1.181	1.951	1.452	2.108	4.039	4.955	19.502	5.56	77.306	33.018	83.545	203.089	112.541	105.321	145.331	77.344	146.614	94.265	99.94	27.748	22.716	7.507	10.819	13.598	0.711	4.289	0.942	0.382	0.514	0.379
Ebr04G014190	9.304	60.113	11.139	42.984	30.638	24.643	40.431	33.264	27.434	31.111	23.871	42.626	30.818	24.629	12.159	13.017	14.645	12.802	21.295	13.32	11.33	5.814	6.556	12.558	7.782	10.231	7.692	7.574	10.599	3.425	3.831	3.898	2.924
Ebr04G072600	141.774	0.753	129.015	4.662	0.227	6.364	3.063	0.256	0.296	3.923	15.773	1.469	4.006	0.678	13.635	2.825	4.888	14.606	3.848	0.785	22.189	23.09	2.227	0.708	5.076	0.835	26.195	2.047	1.429	15.513	26.427	14.157	35.557
Ebr04G063220	75.26	52.048	47.383	65.407	91.917	96.424	105.94	100.49	123.399	102.356	117.894	104.928	100.751	96.769	121.385	77.851	96.854	116.886	91.035	124.192	129.77	151.915	75.295	67.861	82.456	76.793	90.383	128.371	153.554	135.168	102.41	96.771	119.904
Ebr03G046550	5.341	2.41	2.497	7.696	7.002	10.287	11.995	8.246	9.561	8.41	8.698	3.679	7.592	5.191	6.561	9.073	4.712	7.306	10.374	5.064	6.696	6.563	9.419	10.179	14.052	9.658	9.951	7.089	5.386	4.836	11.04	6.86	8.035
Ebr02G015450	3.1	2.256	1.501	1.716	1.169	3.034	1.45	1.32	2.228	1.895	3.524	2.111	2.029	1.849	2.098	1.538	1.081	0.99	0.883	0.647	1.358	2.026	1.269	1.167	0.633	1.305	1.82	2.696	2.98	4.344	0.915	1.333	2.428
Ebr01G062000	7.169	14.748	1.08	3.694	27.711	12.399	13.142	31.482	55.91	11.638	40.82	53.09	10.944	29.54	6.254	1.764	4.234	5.6	2.429	9.725	1.856	1.932	0.05	0.145	0.699	1.221	0.134	0	0	0	0	0	0
Ebr05G000380	7.006	17.751	4.82	7.225	10.097	12.612	20.898	13.264	19	20.767	20.025	21.652	21.679	22.909	30.912	24.944	22.315	29.032	25.98	28.966	28.232	30.187	21.661	19.797	16.951	21.231	20.44	13.063	11.768	13.268	8.88	5.312	10.053
Ebr01G053480	4.131	38.282	0.725	81.958	11.275	5.991	35.237	6.323	4.985	9.497	2.732	3.265	6.663	1.392	0.726	1.05	0.238	0.427	0.444	0.151	0.159	0.076	0.095	0.068	0.066	0	0	0.056	0.082	0.062	1.55	0.996	0.358
Ebr04G056340	1.397	1.788	1.381	2.378	5.233	6.569	3.096	4.893	3.792	1.904	3.637	2.472	1.828	3.322	2.388	3.732	3.292	2.833	4.283	4.056	3.89	4.128	8.581	10.203	8.016	8.134	8.286	7.461	3.614	6.539	6.662	6.381	7.696
Ebr02G044490	15.032	18.837	7.594	25.339	15.34	14.653	16.955	14.371	13.285	19.932	17.35	17.975	18.81	18.192	16.686	17.927	16.767	10.63	15.795	14.861	11.747	11.117	15.383	20.358	14.676	13.74	13.269	14.295	18.713	17.379	9.281	9.286	9.068
Ebr01G033410	2.164	3.278	2.723	0.409	0	0	0.872	0	0	0.719	0.376	0.365	0.726	3.216	3.699	1.334	2.231	1.717	1.701	1.824	1.985	3.248	1.018	0.914	0	0.385	0	0	0	0	0	0	0
Ebr04G050050	0	0	0	1.558	1.232	0.301	1.855	1.286	1.009	2.613	0.553	0.627	2.496	1.263	2.007	4.512	2.19	3.373	4.594	1.592	2.924	2.592	5.87	9.329	8.82	11.05	4.975	6.264	3.342	3.206	12.877	10.887	14.614
Ebr06G032890	7.397	0.554	0.734	0	0.513	0.324	0.165	0.312	0.776	1.9	1.417	7.157	2.959	6.553	37.171	4.139	5.471	14.04	4.236	5.429	13.054	8.273	4.463	5.033	3.256	6.46	8.794	3.172	11.764	5.18	1.568	1.462	1.872
Ebr04G051570	44.339	25.991	1687.94	0.31	1.424	0.464	1.704	2.71	6.109	53.097	7.387	176.916	76.461	172.324	479.854	238.749	224.353	337.23	228.71	403.23	208.219	248.62	71.098	55.626	24.113	27.574	31.234	4.031	12.123	1.71	20.11	40.061	0.605
Ebr03G055870	15.368	6.144	2.86	1.068	2.637	2.101	4.093	3.013	4.483	21.899	11.393	18.928	27.603	25.082	29.217	33.95	27.646	29.801	33.435	29.615	29.711	23.39	11.748	13.422	12.903	14.927	13.138	6.977	14.528	9.299	3.077	5.919	4.255
Ebr03G048220	0.541	0.517	0.678	1.103	1.64	1.522	1.804	2.026	0.863	1.504	1.043	0.774	0.474	0.504	0.382	1.501	1.093	0.374	0.945	0.794	1.297	0.73	1.662	1.731	1.726	0.88	1.765	1.716	0.717	0.875	1.545	1.353	1.307
Ebr06G026400	22.124	23.065	18.501	4.655	5.521	2.841	3.742	4.169	3.498	3.426	1.773	3.248	3.49	3.644	2.465	3.339	4.479	3.726	3.139	3.957	4.381	3.659	6.85	6.704	7.407	6.811	5.436	8.02	11.212	8.335	13.777	12.325	13.563
Ebr02G038080	0.28	0.062	0.5	0.845	0.634	0.405	0.48	0.152	0.323	0.317	0.827	0.201	0.32	0	1.715	0.816	0.088	0.525	0.562	0.112	0.625	0.447	1.891	0.201	0.97	0	0.651	0	0.121	0.369	1.026	0.294	0.617
Ebr06G048860	11.587	11.746	18.789	12.172	10.749	8.494	13.342	11.431	14.611	15.862	13.085	16.776	16.743	14.285	13.526	14.177	15.485	13.734	15.648	15.171	12.906	13.792	16.253	17.511	12.88	11.958	13.749	12.941	10.859	9.666	10.261	11.337	12.966
Ebr06G048560	50.295	3.004	0.23	1.451	0	0	0	0	0	0	0	0	0	0	0.345	0	0.847	0	0	0	0.754	0.719	0.225	0	0.312	0.682	0	0.532	0	0.297	2.031	1.657	1.701
Ebr04G070330	0	0.043	0	0	0.04	0.047	0.166	0.105	0.168	5.807	0.644	7.154	9.293	13.13	41.3	28.395	24.091	31.83	30.514	26.396	34.667	23.273	3.149	2.644	1.207	0.44	3.152	0.057	0.084	1.084	1.146	0.356	0.609
Ebr06G007090	394.819	187.6	484.606	309.782	154.801	201.804	189.634	189.579	158.385	266.58	263.089	223.094	291.725	340.989	404.844	399.895	431.097	401.874	371.092	287.89	376.05	373.456	389.371	533.859	413.057	483.835	392.878	578.188	447.846	674.884	421.065	572.417	554.858
Ebr06G002730	0.85	0.906	3.638	0	0.419	0.328	0	0.368	0.196	0	0.502	1.218	0	0	0.26	0	0	0	0	0.271	1.516	0.543	0	0	0	0.257	4.062	0	0.293	2.684	0.766	1.606	2.993
Ebr05G022550	23.942	68.737	85.35	30.637	80.494	62.643	48.975	85.32	75.262	48.023	125.404	151.781	101.526	132.668	252.354	105.703	183.057	242.248	108.247	244.262	326.452	478.257	70.571	81.902	138.575	158.895	424.594	328.665	196.487	1164.86	51.666	164.975	276.653
Ebr05G036300	74.016	91.822	57.382	72.307	74.207	64.62	79.583	79.844	88.519	70.102	74.325	91.471	63.307	82.064	64.094	54.873	55.656	53.959	49.028	56.121	51.66	46.71	40.011	44.636	42.216	42.65	42.531	38.93	47.207	39.081	38.071	36.152	33.873
Ebr05G061880	2.579	5.366	2.462	12.05	5.396	8.071	7.82	6.15	4.044	7.786	6.004	6.811	10.481	5.497	4.991	6.803	3.076	4.469	5.599	4.233	3.186	3.47	4.227	3.296	4.181	3.41	3.047	4.228	5.281	3.868	3.811	3.171	4.103
Ebr04G054400	1.534	2.271	1.526	27.02	22.243	28.323	50.467	48.052	64.056	74.471	57.619	64.741	105.409	72.394	77.55	87.498	102.244	87.122	94.803	104.569	95.051	107.96	147.758	109.43	129.594	116.926	89.956	106.485	75.355	73.081	23.033	53.59	56.074
Ebr02G064760	99.175	69.95	57.791	87.226	73.737	79.542	98.442	81.987	87.768	86.24	85.272	82.296	90.618	86.422	72.793	84.426	72.855	71.345	88.198	61.682	73.187	75.628	92.771	103.734	101.697	84.947	84.611	122.407	70.261	119.958	100.906	73.87	93.656
Ebr05G047170	3.916	7.171	6.072	6.548	8.174	6.576	4.669	6.492	5.598	4.112	6.29	5.76	4.469	5.289	6.149	5.166	5.944	4.676	4.91	6.235	5.405	4.864	6.719	4.776	4.412	5.657	6.53	4.741	6.456	7.886	5.736	4.292	5.142
Ebr01G035140	2.217	4.341	2.474	8.349	9.98	8.481	9.603	10.092	11.945	8.235	6.631	7.918	9.666	8.377	6.037	8.981	9.882	7.692	11.078	9.233	8.388	7.506	12.227	9.632	11.932	13.766	9.387	12.604	9.689	8.507	12.103	10.579	8.818
Ebr02G029140	123.897	1.729	0.381	18.97	10.217	11.976	31.473	11.354	18.061	152.876	17.905	34.986	171.275	18.244	7.218	34.279	31.411	20.548	62.364	11.449	22.361	10.155	5.838	2.795	21.972	16.188	12.622	1.943	1.55	0.788	12.145	3.066	4.897
Ebr06G042480	54.611	28.685	543.903	42.558	37.447	44.475	43.126	44.462	47.472	64.724	56.907	58.208	82.965	72.734	106.003	98.168	134.826	124.688	93.353	121.8	128.97	128.765	102.136	100.664	139.033	161.614	139.119	165.625	156.069	162.013	161.669	250.471	175.16
Ebr05G038830	11.432	20.21	26.661	8.792	14.579	11.022	13.013	12.602	13.308	11.341	10.723	11.057	12.517	9.105	11.574	10.679	11.913	11.171	11.115	12.672	12.271	13.118	15.492	11.011	13.854	12.221	13.408	7.196	10.167	10.029	19.522	16.1	13.922
Ebr0G004120	0.492	1.811	1.003	0.057	0.52	0.271	0.321	0.457	0.73	0.238	0.104	0.806	0.161	0.426	0.215	0.164	0.44	0.316	1.316	0.448	0.548	0.449	1.195	0.505	0.292	0.106	0.56	0.664	0.243	0.37	0.634	0.59	0.531
Ebr02G012940	0.379	0.654	1.318	0.09	0.11	0.107	0.153	0.241	0.206	0.68	0.362	0.479	0.662	0.518	0.171	0.26	0.307	0.167	0.536	0.391	0.199	0.356	0.602	0.384	0.771	0.775	0.444	0.842	0.846	0.469	1.356	1.17	0.365
Ebr03G025720	9.884	5.226	4.919	8.129	8.308	7.703	11.113	8.005	5.658	5.883	3.785	5.513	9.039	4.651	2.885	4.481	4.061	4.524	5.546	4.925	4.874	5.656	3.92	4.657	10.753	7.868	8.81	4.004	3.514	4.466	7.391	4.83	4.932
Ebr03G007050	0	0.356	0.613	2.201	7.048	6.099	3.375	2.588	1.832	1.402	1.104	0.366	0.333	0.148	0.558	0.021	0.16	0.739	0	0.058	0.976	0.407	0.018	0.026	0	0.276	1.453	0.022	0.157	0.432	0	0	1.216
Ebr03G071850	463.078	390.748	339.248	442.762	373.581	443.715	299.708	323.271	252.332	191.367	260.228	162.572	169.419	177.908	166.113	150.879	167.334	178.521	144.996	123.19	196.93	167.016	208.732	244.775	292.171	287.765	288.489	347.388	323.766	355.781	403.728	429.344	459.071
Ebr04G068390	0.42	1.529	1.005	1.925	2.709	1.355	3.213	10.459	2.762	4.509	0.992	5.326	3.93	7.258	1.735	3.375	7.65	3.904	5.894	10.398	3.485	2.68	1.595	0.09	2.296	0.857	4.375	45.27	47.451	25.164	2.081	16.374	4.066
Ebr02G013920	0.294	0.574	1.796	1.764	2.077	1.849	1.879	2.121	1.74	0.841	1.879	1.319	0.604	1.129	1.558	1.049	1.594	2.115	1.1	1.84	2.161	2.656	2.271	2.981	1.871	1.54	3.327	1.941	1.487	1.624	1.302	2.221	3.202
Ebr02G020710	2.7	3.155	4.741	5.884	14.218	12.353	6.004	14.271	8.976	3.694	3.407	3.36	2.392	3.232	1.63	3.517	4.492	2.397	2.896	4.695	4.155	3.683	6.816	6.477	8.21	7.141	8.815	4.567	3.003	5.841	6.201	5.63	5.449
Ebr06G054000	1.157	1.468	0.674	0.199	1.494	0.717	0.566	1.074	0.954	0.747	2.196	0.592	0.189	0.919	1.138	0.289	0.517	0.372	0.773	0.263	1.289	0	0.248	1.78	0.458	0.625	0.548	1.462	0.713	0.87	0.465	1.128	0.416
Ebr03G067160	4.001	0.076	0.412	0.582	1.102	0.02	0.583	0.507	0.246	6.181	0.157	1.037	4.638	1.742	0.488	9.565	2.211	0.893	10.409	2.338	1.375	0.611	8.378	2.596	10.924	3.313	1.666	3.187	0.844	0.196	44.831	15.945	2.916
Ebr06G039420	0	0	0	0.719	0	0.689	0	0	0	0.202	0	0.256	0	0.362	0	0	1.567	0	0	0.285	0.199	0.571	2.681	5.135	1.98	2.433	3.323	0	0	0	0	0	0
Ebr03G032530	45.951	61.725	78.733	46.485	41.795	45.223	53.57	40.87	43.789	49.854	48.45	52.647	65.496	48.675	76.524	75.504	59.597	72.148	54.609	66.931	63.631	72.9	46.779	34.865	52.518	50.722	60.186	43.576	61.469	59.619	51.231	43.898	49.285
Ebr03G020990	2.965	5.572	6.041	3.448	4.678	4.131	2.872	5.274	6.048	2.902	3.477	6.487	3.081	4.95	2.916	2.682	5.568	2.62	2.724	4.721	2.802	3.125	3.201	3.496	4.103	4.521	4.04	4.683	4.841	4.527	2.981	5.029	3.562
Ebr06G002020	4.426	4.865	1.293	1.17	0.382	0.119	0.495	0.67	0.893	1.049	0.046	0.798	0.424	0.532	0.284	0.901	0.465	0.046	1.034	0.936	0.034	0.099	0.804	0.444	0.3	0.561	0	0.402	0.214	0	0.453	0.585	0.117
Ebr02G059660	54.345	32.339	54.606	32.163	23.633	24.64	23.256	21.788	20.302	28.911	34.622	27.081	32.63	28.654	35.141	35.008	38.857	38.594	35.931	28.018	38.207	30.407	31.995	33.681	31.903	35.584	37.079	39.103	38.926	56.154	47.611	47.195	54.799
Ebr05G029540	7.544	5.909	9.3	7.029	4.037	4.918	4.947	3.099	2.99	4.896	5.423	4.822	5.959	5.317	6.568	8.784	4.697	5.161	6.462	6.221	5.214	4.628	6.108	3.721	7.601	7.367	4.876	12.089	7.407	11.195	11.674	7.47	6.274
Ebr03G033360	123.646	77.16	217.097	86.142	29.169	79.841	69.359	35.509	35.703	91.079	93.542	74.999	105.992	83.32	123.575	123.482	84.176	126.212	110.646	88.038	124.302	123.839	94.971	65.665	121.476	72.688	130.816	155.413	79.164	159.144	153.965	105.247	189.322
Ebr04G050230	0.091	0.323	0.649	0	0	0	0	0	0.105	0.103	0.134	0.261	0.415	2.575	0.278	2.013	2.848	0	0.486	1.449	0.608	0.581	4.183	1.306	1.637	1.238	0.604	0.751	3.139	0.838	0.205	0	0.343
Ebr05G052770	0.298	0.441	0.101	0	0.245	0.191	0.567	0.322	0.458	0.112	0.293	0.142	0.113	0.502	0.152	0.231	1.118	0.298	0	0.474	0.221	0.317	1.19	2.423	5.494	9.602	1.844	0.702	1.712	0.522	0.447	3.23	1.623
Ebr04G058440	1.729	3.815	2.829	1.643	2.368	1.161	1.555	3.744	2.116	2.132	1.469	3.153	3.049	3.23	1.603	2.318	1.705	2.121	2.591	2.503	1.109	1.17	1.937	2.256	2.9	2.455	2.294	1.174	2.079	1.447	2.183	1.869	1.713
Ebr06G006880	407.442	1273.94	415.968	268.304	261.669	293.832	637.924	389.333	571.418	734.386	816.115	911.623	618.065	689.138	571.383	452.213	430.272	566.468	647.074	503.006	560.201	447.194	300.885	277.819	233.227	292.429	230.891	251.387	360.956	317.154	132.505	116.504	136.176
Ebr06G003850	0.928	3.149	1.891	1.599	9.206	2.554	2.346	1.507	3.288	1.498	0.147	0.095	0.303	0.335	0.152	0.347	0.415	0.05	0.842	0.58	0.111	0.053	0.696	0.095	0.275	0.1	0.22	0.156	0	0.087	0	0	0.042
Ebr04G019150	108.319	87.75	63.94	71.816	47.537	56.905	51.195	40.359	44.222	73.125	53.187	71.043	70.822	60.952	83.372	50.164	48.864	67.742	65.796	61.869	50.728	32.813	14.759	23.473	13.624	15.413	22.164	10.575	26.386	22.897	8.711	16.607	17.022
Ebr04G063940	4.505	2.242	0.487	2.853	1.458	0.46	4.754	1.33	0.945	5.245	0.604	1.565	5.763	1.586	0.418	4.053	1.538	0.307	4.743	0.543	0.38	0	6.07	0.98	5.855	1.135	0.362	10.383	1.059	0.09	5.149	2.793	1.115
Ebr04G000530	5.78	18.517	4.216	57.455	5.583	8.425	19.796	11.077	17.66	18.093	14.866	16.561	26.11	16.18	16.007	27.101	13.1	14.635	21.188	14.424	13.832	15.944	13.033	13.789	4.323	8.262	6.425	13.538	12.663	13.252	2.814	2.131	6.186
Ebr0G004040	0.698	0.797	0.61	4.732	1.066	1.825	1.595	0.324	0.46	2.142	2.797	0.143	2.504	0.504	0.763	0.465	0.999	1.047	0.267	0.953	0.889	0.796	0	0.716	0	0.151	0.265	0	0	0	0	0	0
Ebr05G039240	1.213	0.025	1.006	0.794	0.742	1.631	1.321	0.031	0	1.212	1.207	0	0.901	0	1.554	1.939	0	1.438	3.582	0	1.823	1.305	1.043	0	1.601	0	1.423	0.699	0	1.039	0.413	0	0.958
Ebr04G054840	5.337	37.857	2.816	9.358	9.265	6.214	31.816	22.046	51.459	25.192	39.85	44.837	31.158	36.825	22.392	12.105	11.108	15.552	7.362	17.404	13.323	20.581	7.882	9.538	10.617	5.183	10.153	7.077	5.398	3.496	1.617	0.99	2.722
Ebr05G033220	7.117	21.528	11.405	3.357	7.407	4.707	5.417	8.373	10.454	5.898	5.95	8.905	4.926	6.329	3.483	3.039	3.801	2.774	3.741	3.626	4.122	3.405	3.129	3.746	2.495	4.087	3.777	0.559	3.11	1.373	1.763	1.792	1.193
Ebr04G057090	2.676	10.183	1.882	50.967	41.882	23.809	22.405	35.317	14.553	12.384	6.863	14.149	12.14	16.226	9.94	16.099	19.46	5.73	14.73	20.084	5.11	5.182	10.504	17.01	6.964	12.71	4.396	4.658	5.165	6.201	1.937	2.741	2.884
Ebr05G061220	21.336	25.018	32.953	25.648	22.378	25.243	28.008	27.71	25.039	65.854	64.171	90.062	71.63	70.19	66.08	68.095	50.852	87.171	105.13	52.876	67.145	43.63	37.483	26.216	21.135	22.651	27.602	32.886	22.391	47.239	18.352	20.713	25.279
Ebr06G013700	6.445	0.14	0	0.885	1.033	0	0	0.17	0	1.954	1.624	0	1.255	0.159	0.481	0.915	0.197	1.649	1.05	0.751	2.276	0.501	0	0	0	0	0	0	0	0	0	0	0.395
Ebr04G003840	7.596	8.76	13.681	31.055	27.325	39.835	42.093	40.917	54.231	54.798	57.54	52.886	103.681	50.175	75.3	56.303	54.032	77.897	60.717	61.718	74.7	74.385	97.093	51.189	51.522	57.884	65.936	53.195	57.915	61.101	35.356	44.81	75.577
Ebr03G049520	5.818	4.252	6.188	1.283	1.142	0.595	0.941	1.226	0.594	0.989	0.608	1.328	2.056	1.457	1.181	1.019	1.933	0.926	1.376	1.721	0.746	1.232	4.013	3.621	2.85	3.89	2.937	2.429	1.954	2.302	4.58	4.322	3.042
Ebr06G031710	0.934	0.921	0.211	0.25	0.852	0.799	1.777	0.899	0.718	0.821	0.153	1.189	1.184	0.629	0.159	0.725	1.299	0.311	1.664	0.496	0.578	0.331	1.451	0.596	1.005	0.784	0.688	0.734	0.537	0	0.818	0.218	0.391
Ebr02G025650	162.386	5.874	45.638	194.379	21.003	55.319	132.185	10.093	10.06	90.393	54.131	8.617	85.09	17.018	39.094	82.637	11.292	46.43	101.268	8.618	41.534	38.369	80.227	13.812	111.923	11.361	43.09	138.649	28.008	92.553	104.283	27.453	58.219
Ebr04G011140	79.49	83.662	105.036	76.924	101.257	81.607	77.989	85.131	87.453	62.967	60.943	67.801	64.954	52.018	63.083	63.839	55.457	61.886	61.627	70.628	65.233	67.677	62.627	54.867	69.467	68.338	70.104	50.497	66.871	65.601	72.434	69.123	62.58
Ebr05G046090	29.637	28.338	22.926	26.585	29.505	26.041	29.187	35.915	41.547	33.551	42.7	51.137	35.435	48.69	41.639	40.75	43.772	40.248	39.068	44.538	40.115	39.447	31.728	36.001	41.005	46.003	39.641	48.756	55.183	49.695	36.175	42.656	38.707
Ebr03G016750	0.736	0.772	1.067	4.571	11.248	13.206	8.553	13.034	11.188	8.062	10.099	10.285	10.099	12.257	10.571	10.955	15.405	12.733	13.229	17.783	13.981	13.903	16.24	17.537	15.64	13.882	14.642	20.454	15.689	18.181	10.016	13.78	14.126
Ebr01G071950	2.209	3.037	2.214	5.128	8.608	10.124	8.584	8.68	10.852	7.53	9.305	7.657	7.806	9.11	5.831	6.887	8.742	8.546	7.238	8.736	8.454	9.831	6.444	9.513	8.233	9.908	7.753	12.395	9.095	7.967	5.737	9.946	7.884
Ebr01G027570	27.581	27.157	26.013	47.503	52.037	51.587	44.379	45.896	43.686	35.239	29.473	34.296	34.712	34.184	28.164	36.451	39.535	27.843	38.302	40.916	29.205	31.284	33.399	35.624	28.912	37.144	26.078	29.503	31.553	31.065	24.744	31.337	21.64
Ebr04G056650	1.861	1.329	2.389	3.61	1.562	1.324	2.863	1.708	1.586	2.422	1.611	1.68	2.169	1.798	1.237	2.449	1.671	1.637	2.703	1.996	1.081	1.097	2.263	1.451	2.294	2.262	1.717	2.528	1.186	1.277	1.594	1.231	1.17
Ebr03G013250	16.352	11.137	8.99	16.507	15.268	16.107	12.517	14.082	11.468	12.599	14.942	13.976	7.738	13.332	9.236	7.356	13.258	8.217	11.795	9.171	12.729	11.558	9.562	16.269	8.87	13.338	8.505	7.559	14.582	11.731	5.858	9.847	8.76
Ebr01G070290	97.206	72.162	114.554	65.7	39.597	38.81	63.088	36.707	49.261	73.911	66.887	78.196	91.352	83.344	87.156	83.075	79.612	83.619	76.152	64.512	67.325	68.464	75.72	85.787	75.725	94.752	73.911	85.902	92.581	82.863	90.655	85.831	86.478
Ebr03G035860	18.59	23.736	43.912	12.631	13.46	13.195	15.161	13.14	13.486	15.735	15.344	14.65	18.775	14.648	16.019	14.855	14.509	18.528	16.783	14.581	18.605	20.109	17.385	17.064	18.956	15.303	17.387	20.663	19.221	21.644	30.348	24.3	27.364
Ebr05G062360	32.438	44.039	26.561	21.06	33.019	24.234	21.975	37.863	38.315	26.021	32.347	38.605	19.363	32.307	21.899	15.36	24.445	27.022	26.568	29.11	27.295	19.017	13.533	13.005	14.647	13.337	20.865	24.163	58.985	87.246	20.138	29.187	20.567
Ebr06G041730	430.98	4.329	3.209	7.265	22.423	21.244	5.906	52.716	17.215	10.279	83.073	62.01	10.107	55.036	12.276	1.938	28.428	20.854	2.701	15.807	24.039	1.328	1.069	5.888	36.523	75.652	120.689	4.417	24.713	1.329	3.28	6.239	2.242
Ebr05G040890	715.074	424.449	990.138	10.635	11.935	10.742	0.296	0.842	0	1.172	3.444	0	0	2.097	1.19	3.02	2.922	2.722	2.773	0.413	4.333	0.414	16.068	2.978	2.871	3.92	1.376	0.612	0	0.341	45.556	5.443	27.715
Ebr05G055780	29.629	187.967	59.124	70.132	140.651	50.013	138.775	355.59	153.499	131.694	17.94	152.553	74.733	187.495	29.284	152.561	329.899	74.691	338.677	472.552	120.605	48.641	68.455	45.341	78.302	40.778	77.015	392.615	1547.63	333.525	35.18	577.963	78.941
Ebr01G005510	4.914	15.152	8.064	16.792	2.916	5.588	11.456	4.508	5.905	10.181	20.242	15.548	24.297	25.866	36.224	34.175	20.334	31.308	28.732	18.799	32.007	48.007	39.488	19.006	32.392	22.177	29.341	74.529	55.329	70.203	32.738	21.272	30.547
Ebr03G053620	21.243	1.814	62.05	5.132	5.748	8.853	2.041	7.132	5.243	11.195	17.028	21.729	17.945	34.575	51.468	30.741	76.703	54.425	30.572	45.202	54.148	60.756	23.675	32.69	44.441	47.383	37.873	82.194	73.278	72.269	77.963	137.071	100.146
Ebr06G025510	36.002	31.412	41.918	34.33	35.118	30.597	32.53	40.411	40.513	31.407	38.346	48.942	33.18	47.171	36.033	39.092	53.45	43.979	36.452	54.972	43.544	39.747	36.561	49.984	34.99	54.629	52.992	34.596	38.348	42.704	40.162	46.933	58.449
Ebr01G071210	0	0	0	0	0.273	0	5.307	1.797	22.022	2.626	0.245	11.653	2.273	2.516	0	0	0.416	0	0	0	0	0	0	0	0	0	0	0	0	0	0	0	0
Ebr06G013390	123.867	133.009	94.798	166.693	170.279	154.018	139.707	149.085	119.136	109.254	72.718	73.705	84.129	76.118	48.188	81.272	67.1	59.282	91.481	58.347	71.772	64.252	88.188	68.345	87.262	59.063	64.591	108.524	76.937	90.183	106.238	80.359	85.441
Ebr05G045770	29.484	59.516	56.203	50.293	73.837	67.418	83.767	66.534	81.64	74.2	70.208	66.027	81.173	55.029	72.439	64.893	53.911	75.619	78.83	60.646	76.055	78.91	64.729	65.17	62.82	84.121	67.865	43.517	52.827	46.744	91.507	73.014	84.511
Ebr05G063370	11.649	26.098	16.228	31.539	42.607	41.305	35.227	38.437	41.841	27.724	29.493	31.282	27.634	29.104	33.315	29.986	31.407	32.443	28.504	36.897	34.095	34.935	33.631	32.015	35.824	34.023	39.088	36.383	29.791	29.704	24.917	26.073	29.004
Ebr01G050420	4.275	46.179	3.175	9.809	1.39	2.316	28.774	2.217	3.185	9.661	3.153	1.148	10.973	0.81	0	0.207	0	0.133	0.952	0.142	0	0	0.178	0	0	0	0	0	0	0	0	0	0
Ebr01G052340	2.862	5.771	1.275	13.23	3.674	2.067	12.526	4.196	5.021	11.32	8.27	9.482	17.96	8.134	13.588	12.705	4.403	11.798	11.394	9.777	8.036	6.752	5.004	4.964	3.712	6.668	6.17	2.25	2.365	2.117	0.94	1.877	0.675
Ebr01G054310	94.276	246.863	12.063	160.642	95.562	73.494	103.909	101.467	95.5	76.54	59.179	123.2	78.678	91.677	26.456	66.267	78.319	28.203	63.11	60.372	42.725	33.636	112.33	166.637	110.907	148.556	83.131	89.431	149.473	107.195	19.64	33.058	24.789
Ebr02G033200	13.532	0.935	1.94	0.363	0.082	0	0.114	0.217	0	4.474	0.518	0.215	4.689	0.405	0.767	1.926	0.439	1.202	1.473	0.479	1.619	1.119	1.953	1.079	6.102	1.515	1.13	4.373	0.519	0.066	15.349	1.525	3.087
Ebr03G030880	0.196	0.174	0	0	1.448	2.451	3.129	0.424	0.677	3.097	6.643	2.804	2.233	1.978	8.982	1.596	1.96	5.869	4.97	1.87	9.812	8.117	2.738	1.967	4.875	2.071	8.83	1.154	0.675	2.575	2.424	0.205	0.984
Ebr05G023110	4.944	4.822	7.706	5.059	4.37	5.122	5.174	5.596	5.358	4.783	5.526	4.937	3.846	3.444	4.239	5.495	5.673	5.221	5.355	3.637	4.839	5.914	5.09	3.817	4.871	4.245	4.572	4.726	4.393	4.877	3.964	3.498	4.238
Ebr01G029660	15.087	12.27	22.512	15.323	20.591	33.619	22.532	29.967	29.933	34.24	29.43	38.93	42.864	36.856	27.146	34.248	68.872	25.149	35.691	40.233	32.008	25.679	30.403	28.812	31.691	27.653	25.848	60.446	50.802	49.524	15.321	25.277	18.647
Ebr04G054100	0.728	0.808	0.185	63.069	33.202	47.682	94.346	9.853	12.808	42.576	78.955	36.507	66.662	41.57	100.494	61.886	28.023	81.578	58.132	44.625	67.105	72.282	68.746	69.493	30.975	61.614	56.026	15.882	8.79	13.406	15.575	7.067	5.263
Ebr03G005120	3.357	3.116	4.04	4.293	5.892	6.466	3.31	3.964	2.64	0.69	6.303	1.53	1.219	2.621	2.567	1.421	1.719	1.601	1.427	2.186	1.36	4.38	2.439	1.314	2.533	1.383	3.644	8.456	4.21	5.619	3.264	4.643	2.302
Ebr03G026240	44.363	42.121	49.376	41.192	39.535	36.853	38.05	32.884	38.362	28.197	31.496	29.681	21.566	19.567	17.286	9.384	14.602	18.14	10.964	11.521	15.231	13.433	10.665	8.337	11.385	9.253	11.945	9.932	10.77	11.81	11.826	8	9.584
Ebr05G005860	1.389	3.532	1.961	12.207	19.22	23.075	19.354	26.622	29.605	16.872	18.211	16.462	14.874	13.781	12.697	11.909	13.276	13.627	16.072	14.423	13.396	15.003	18.704	20.207	16.771	15.217	18.009	13.698	14.101	15.652	7.748	8.48	10.992
Ebr01G072810	1.66	0.884	0.169	1.468	0	0.48	0.948	0.18	0.574	1.876	0.49	0.951	1.705	2.013	2.793	3.479	1.247	0.498	7.32	1.586	2.958	1.853	2.82	2.621	6.201	2.759	2.423	3.132	0.573	0.655	8.037	2.264	2.087
Ebr05G064720	2.018	3.166	0.422	0.089	0.068	0	0.032	0.03	0.032	0.25	0.775	3.604	0.852	19.693	12.598	3.058	31.278	20.676	4.1	21.299	24.969	34.166	23.007	45.031	31.131	73.435	49.656	87.125	84.956	74.312	40.147	81.012	67.24
Ebr03G026510	125.377	21.845	16.593	5.044	1.719	10.708	4.085	1.37	0.571	2.612	1.624	3.627	3.768	10.29	21.297	12.753	23.699	23.678	8.973	14.02	24.522	24.666	11.439	22.594	10.28	9.066	19.57	8.502	4.272	6.081	8.428	2.079	3.944
Ebr02G015260	1.192	0.794	0.486	0.719	0.49	0.459	0.817	0.387	0.688	0.472	0.88	0	0.748	0.241	0.456	0.903	0.373	1.43	0.398	0.475	0.797	1.046	1.37	1.198	0.99	0.451	0.554	0.281	0.206	0.549	1.276	0.375	0.45
Ebr02G037910	24.25	17.338	17.182	8.748	12.718	12.348	20.079	18.766	20.969	18.205	24.392	25.498	24.54	22.972	17.351	12.964	18.265	18.713	15.048	18.33	18.79	20.044	12.178	12.409	11.145	12.683	17.234	13.228	14.257	23.852	6.838	11.285	9.172
Ebr01G009590	55.395	26.721	45.19	146.656	90.654	134.696	159.439	107.001	106.585	189.425	160.045	106.088	212.422	147.893	247.785	276.189	191.118	246.793	278.132	170.393	276.249	302.686	279.276	231.061	323.401	284.86	247.563	425.71	304.757	355.486	356.873	306.702	352.279
Ebr03G071250	117.697	61.414	48.836	193.49	90.064	90.776	81.779	85.541	83.305	60.01	65.9	49.042	46.546	57.812	44.286	53.782	64.565	45.864	44.177	48.338	46.093	43.376	39.24	46.777	45.253	52.616	44.794	93.308	120.101	111.632	41.973	64.213	55.413
Ebr02G065620	30.688	19.319	40.353	23.7	22.181	32.078	20.164	21.301	16.732	21.019	26.652	20.011	25.513	22.733	30.811	27.992	25.132	29.392	26.472	19.991	31.264	28.167	26.235	32.963	25.457	29.327	31.806	28.347	18.762	33.65	24.723	24.099	28.955
Ebr05G006480	4.402	3.525	3.73	4.664	2.282	3.626	5.566	2.071	2.16	3.952	3.551	2.034	5.07	1.996	2.8	3.497	2.034	2.22	3.904	1.932	2.864	3.281	5.139	2.864	5.123	1.99	2.92	4.318	1.739	2.76	14.545	2.094	1.603
Ebr06G012590	106.242	89.954	117.998	164.279	137.168	160.843	125.348	121.944	111.976	96.96	80.945	78.028	84.215	88.35	90.898	97.71	79.577	95.247	87.745	81.012	88.744	90.667	97.121	91.583	109.182	113.746	105.094	99.302	84.05	80.436	97.577	91.532	85.377
Ebr02G067730	57.937	22.695	19.402	11.247	27.581	25.761	45.506	37.054	64.654	60.202	95.545	117.544	66.656	103.896	80.739	74.173	58.59	61.591	61.492	71.157	54.782	60.55	56.396	69.584	59.771	54.98	50.371	21.424	19.652	16.259	14.81	13.156	9.844
Ebr05G064600	26.572	0	0	0	0	0	0	0	0	0	0.156	0	0	0	0.162	0	0.928	0.476	0.141	0.169	0.118	0.675	3.068	3.343	1.611	2.72	3.231	0.999	2.008	1.671	0.238	0.444	0.399
Ebr01G062220	1.398	0.564	0.906	2.01	1.671	2.571	3.387	6.836	1.906	2.203	2.876	1.336	1.741	1.242	1.944	1.727	1.273	1.08	2.888	1.552	2.596	5.812	4.785	1.277	8.208	1.409	6.016	1.899	1.096	1.115	2.767	1.823	1.651
Ebr03G048110	4.716	4.187	0.534	8.509	7.319	17.865	12.563	13.501	17.771	51.869	25.358	34.081	53.805	57.823	55.937	45.637	65.719	60.165	68.06	66.736	42.721	49.472	26.387	39.86	33.639	41.493	16.546	40.656	27.473	17.091	29.734	46.736	30.828
Ebr01G043980	0	0	0.938	0	0	2.191	0	0	0	0	2.798	0	0	0	0.746	0	0	1.787	0	0	1.086	1.728	0	0	0	0	2.803	0	0	1.425	0	0	0.681
Ebr04G012890	15.715	31.688	35.974	8.259	20.345	22.704	17.055	21.977	21.34	10.915	17.693	16.711	10.46	16.626	11.768	6.958	10.963	10.613	7.164	12.119	12.901	12.793	11.573	15.097	14.326	12.926	14.009	17.566	19.694	17.871	11.382	17.393	14.612
Ebr04G015030	55.399	41.184	77.285	13.574	22.176	19.592	15.716	26.355	22.92	26.972	41.02	33.613	28.703	39.813	40.654	36.241	51.606	39.337	35.702	39.943	41.843	48.342	60.369	68.422	49.068	49.905	63.696	61.089	44.559	64.75	86.807	87.805	97.095
Ebr01G032030	52.223	128.975	114.842	133.551	163.997	160.05	167.071	156.458	172.849	138.989	123.391	143.7	134.105	105.139	143.716	111	97.632	141.583	129.584	145.566	143.635	141.635	100.83	81.625	96.405	101.398	122.265	41.386	52.144	60.747	83.364	68.865	82.404
Ebr01G006940	12.511	1.252	14.807	1.948	3.149	2.503	1.71	0.763	0.661	2.738	1.43	0.631	2.966	1.514	4.514	3.386	1.213	4.557	3.768	1.403	5.152	3.373	1.717	0.759	1.463	1.265	3.741	3.117	1.672	6.953	1.339	1.618	4.098
Ebr04G070220	0	0.917	0	0.302	0.193	0	0.482	0.152	0.108	1.273	0.139	4.641	3.267	6.262	6.677	4.045	12.516	4.715	4.454	11.659	4.497	2.995	0.328	0.337	0	0	0.249	0.111	0	0	0	0.296	0
Ebr04G021060	15.334	0.081	0	0	0	0.088	0.208	0.148	0.158	0.103	0.202	0.654	0.052	0.646	0.279	1.435	1.142	0.547	1.159	2.325	0.457	0.291	0.228	2.227	1.073	2.345	0.242	0	0.236	0.06	0.051	0.192	0.172
Ebr02G002190	0.133	0.592	0.544	0.107	0.548	0.386	0.229	0.217	0.616	1.885	0.591	0.382	1.294	0.472	1.122	1.321	0.919	1.2	1.872	0.85	1.263	1.383	1.4	0.096	0.923	0.706	0.62	3.304	0	1.053	2.93	0.56	1.426
Ebr02G043080	3.624	4.425	4.061	2.768	2.085	0.96	1.862	2.55	0.836	2.867	2.273	2.466	1.447	3.663	4.296	3.165	2.722	1.358	1.816	2.308	1.211	1.301	1.449	1.431	0.878	0.822	0.361	3.526	3.126	3.814	2.55	1.616	1.936
Ebr05G060930	32.405	6.57	2.021	7.743	7.098	7.325	13.591	8.547	13.113	35.639	30.188	32.155	49.188	58.312	76.177	87.114	89.197	92.505	68.216	61.001	108.514	114.243	99.41	87.627	102.997	101.254	126.078	115.319	102.515	115.743	82.419	102.968	109.537
Ebr03G046830	20.562	16.183	16.755	22.768	20.429	24.125	18.141	16.696	13.262	14.998	21.237	13.257	14.823	17.38	16.582	20.569	19.304	16.532	13.489	17.112	15.095	16.845	15.41	21.599	16.553	14.831	16.865	33.725	28.533	33.192	21.994	19.321	27.025
Ebr05G015090	46.686	0.956	60.222	21.343	3.761	20.849	20.719	3.09	11.181	93.71	18.671	25.767	96.889	21.767	48.508	79.379	14.761	79.023	148.883	18.003	45.044	4.208	0.269	0.309	0	0.326	0.214	0.19	0	0.142	0.182	0.17	0.135
Ebr03G057260	0	0	0	9.045	4.698	0.977	29.902	8.586	15.107	6.67	0.68	6.21	6.103	3.448	0.705	2.577	0	0.138	0.739	0.44	0.103	0	0	0	0.128	0	0.245	0.435	0.318	0.243	0	0	0
Ebr04G011190	2.113	0.512	0.391	3.862	0.947	2.22	4.168	0.624	0.887	4.342	11.906	1.652	8.111	1.165	7.64	10.291	0	7.488	5.905	3.67	11.556	7.354	8.831	1.103	6.114	4.065	11.981	2.492	0.331	6.317	4.11	1.613	7.246
Ebr06G023740	0.173	1.001	0.029	0.232	0.451	0	0.759	0.219	0.367	2.743	0	1.698	2.539	0.993	0	2.49	1.736	0	3.862	2.714	0	0	0.982	0.249	0.88	0.524	0	0.579	0.797	0.076	1.562	0.182	0
Ebr04G000740	163.061	105.999	84.917	118.102	107.82	146.158	88.61	120.116	102.023	67.932	98.692	76.573	66.093	80.318	60.125	61.551	75.581	72.281	63.654	62.417	71.533	71.035	83.038	110.019	91.735	93.345	91.931	117.746	96.507	114.357	135.849	137.861	121.038
Ebr04G026530	1.551	2.066	0.296	2.65	1.275	0.374	1.661	1.994	2.461	1.096	1.86	1.111	1.881	1.176	0.593	0.452	0.85	0.436	1.166	1.235	1.512	0.928	0.969	0.974	0.671	1.319	0.515	1.372	0.836	0.51	2.402	1.323	0.731
Ebr06G047340	3.404	4.717	2.784	7.878	5.933	4.619	6.477	6.979	6.842	6.469	6.544	6.354	6.885	7.609	5.6	7.747	6.262	5.412	5.996	6.815	5.17	4.853	5.05	6.07	7.35	8.573	5.063	4.135	3.202	4.002	4.181	4.979	4.02
Ebr02G006760	3.022	6.497	13.231	9.165	9.367	12.46	7.628	12.686	12.845	13.422	32.623	35.096	15.911	25.773	25.464	15.744	33.251	24.957	17.289	37.311	24.273	23.34	8.318	15.069	8.29	17.548	15.195	21.383	28.99	26.292	9.492	17.804	14.265
Ebr06G018450	16.549	17.52	10.373	60.28	55.123	77.363	66.42	77.452	75.481	63.582	79.637	67.115	66.956	85.676	63.665	67.739	72.022	72.32	67.534	68.905	73.163	75.322	79.879	128.997	87.888	129.275	80.9	116.033	101.215	128.587	67.937	84.956	103.22
Ebr05G000980	13.324	16.219	20.708	55.125	20.167	26.134	36.946	18.547	18.688	28.513	23.424	16.827	40.849	16.821	19.512	38.953	13.383	21.855	33.772	13.54	23.006	19.765	30.836	13.545	23.535	14.934	24.342	23.64	13.831	19.976	24.213	15.597	22.097
Ebr06G043240	97.56	48.72	80.141	28.571	8.147	12.47	43.883	17.301	47.368	107.638	141.408	201.779	121.591	245.358	197.749	85.45	95.145	132.263	48.459	133.77	65.25	66.643	68.803	119.174	40.652	22.919	23.606	28.026	10.073	5.895	14.068	21.188	4.382
Ebr02G060140	49.1	23.659	58.84	40.691	42.018	41.127	44.635	48.686	40.066	32.016	33.648	40.09	30.201	40.096	61.75	57.105	59.786	49.62	51.31	54.553	58.449	60.402	49.759	44.674	47.893	54.157	54.648	68.463	97.529	110.109	43.034	49.265	51.268
Ebr04G071850	0.825	4.086	10.832	1.815	3.46	9.616	4.907	6.297	7.862	7.015	18.766	15.921	11.738	22.548	25.893	18.752	31.624	32.665	15.14	26.469	28.962	36.97	19.388	30.842	20.601	23.026	29.891	32.299	34.515	42.935	38.22	60.628	82.621
Ebr01G053140	1.919	2.119	0.898	0.959	0.384	0.35	0.829	0.505	0.419	0.821	0.459	0.595	1.125	0.419	0.317	1.389	1.039	0.156	1.594	0.578	0.462	0.496	2.695	0.372	2.225	0.314	0.688	2.508	0.358	0.819	1.11	0.599	0.326
Ebr04G013910	0	0	0	9.796	25.175	35.291	22.783	51.906	53.068	26.84	42.21	49.588	39.39	110.376	53.477	55.621	122.9	59.295	53.923	99.665	51.632	80.691	77.814	216.842	96.999	160.254	85.167	231.036	160.663	130.882	97.723	242.102	242.98
Ebr02G008910	79.018	65.242	109.869	60.1	41.923	50.098	52.249	38.927	52.464	48.501	72.344	71.264	59.348	45.815	90.206	58.747	51.945	61.994	61.914	43.895	54.138	49.186	58.364	70.377	61.743	91.923	71.653	25.976	29.66	26.917	52.165	35.792	52.885
Ebr01G010700	11.364	4.479	22.955	21.096	9.915	11.314	15.672	8.018	9.722	20.345	24.963	11.068	24.039	10.388	30.368	28.844	9.51	30.529	20.903	9.453	26.809	30.751	24.879	12.188	16.165	10.806	24.226	23.112	10.351	22.757	15.383	8.173	13.885
Ebr05G010440	2.6	2.309	2.285	9.591	4.608	6.58	6.577	3.643	3.411	6.337	2.482	1.826	5.41	3.194	5.068	6.055	2.999	3.974	6.132	4.951	5.849	3.984	7.692	3.147	6.983	5.316	5.817	7.154	5.1	6.303	2.526	4.654	4.807
Ebr05G002060	34.294	22.991	10.113	35.308	48.262	27.88	32.614	35.639	31.279	22.786	16.228	24.621	14.989	21.381	11.448	12.184	15.775	14.311	11.329	17.024	12.931	13.278	13.966	25.105	15.64	18.93	14.998	13.42	15.94	16.877	21.757	20.277	11.522
Ebr03G063840	13.059	19.193	9.103	12.087	10.418	8.674	12.023	9.788	12.348	12.331	10.12	15.633	11.027	12.637	12.079	13.553	11.707	10.437	14.674	13.015	8.141	11.326	10.938	16.109	8.387	11.255	10.295	7.271	7.767	8.748	3.822	5.671	4.485
Ebr04G004010	9.87	9.606	4.772	6.327	11.16	3.143	6.551	10.344	9.99	6.335	2.019	8.673	6.246	7.501	3.623	8.489	9.521	3.433	7.633	8.506	3.782	3.4	8.6	7.442	6.956	7.717	2.968	8.566	13.846	6.266	7.972	11.794	3.938
Ebr04G019610	0.371	11.076	2.139	13.604	1.116	6.067	7.051	4.947	4.987	8.374	9.841	10.971	13.246	8.487	6.045	6.759	4.483	6.48	5.447	5.309	2.614	3.94	1.481	0.355	0	0.187	0.164	0.583	0.213	0.162	0	0.13	0
Ebr03G055510	0.391	0	0	1.889	2.091	7.164	1.788	3.179	1.355	0.221	1.155	0.561	0.223	0.198	0	0	0	0	0	0.312	0	0	0	0	0	0	0	0	0	0	0	0	0
Ebr02G069600	1.522	0.123	0.141	0	2.16	0.266	0.474	2.995	0.957	0.938	2.041	2.378	2.052	3.774	1.269	0	3.117	1.244	0.37	0.661	1.233	0.441	0.276	1.39	0.574	2.3	2.937	2.61	1.909	1.456	15.108	3.193	1.739
Ebr06G040610	0.062	0	0.063	0	0.101	0.059	0.071	0	0.142	0.209	0	0	0.634	0.187	1.228	2.589	0.077	3.24	1.485	0	2.27	3.546	0.494	0	0.171	0	1.557	0.073	0	0.162	0.139	0	0
Ebr0G001800	1.664	0	0	1.495	0.402	1.037	1.453	0	0	3.318	2.166	0.28	2.122	0	1.796	7.18	0	1.614	3.401	0	0.436	1.561	3.129	0	1.625	0	1.169	0.923	0	0.129	0.22	0	0
Ebr05G010490	164.043	95.496	154.531	61.69	74.107	44.816	65.559	76.622	73.587	142.543	143.072	102.574	129.154	120.934	148.934	145.563	91.547	266.689	132.052	111.04	219.446	69.462	44.955	67.822	56.423	76.53	79.455	35.853	46.418	33.911	111.606	132.365	110.668
Ebr03G056490	5.381	5.887	10.017	3.96	4.782	4.111	4.757	4.529	5.858	5.986	5.7	6.961	6.159	6.836	6.476	5.795	7.116	6.549	6.988	8.675	7.948	8.26	5.798	5.666	7.119	7.087	7.341	5.769	5.179	6.812	8.87	8.904	9.352
Ebr06G055480	13.325	14.13	18.073	11.807	21.017	20.12	14.831	20.201	18.693	10.29	14.128	13.75	10.645	14.841	13.074	12.423	12.293	13.717	11.244	16.097	14.27	15.734	12.979	13.231	17.417	14.537	18.123	18.002	15.514	19.052	15.706	17.706	16.358
Ebr06G038930	7.477	13.611	1.047	1190.64	858.009	1188.62	540.93	437.44	142.757	99.917	77.503	17.274	20.368	10.862	5.575	3.918	5.148	5.464	3.872	6.25	3.852	4.025	0.654	0.939	1.552	11.865	4.464	9.038	2.257	2.459	0.316	0.588	1.41
Ebr05G034450	4.245	4.108	6.731	11.076	3.195	7.956	7.807	2.614	3.665	8.33	8.326	5.025	10.382	5.266	12.051	13.052	5.154	10.706	10.971	4.735	11.07	10.621	14.019	5.801	13.434	5.032	14.838	9.711	4.384	9.595	10.503	3.894	11.919
Ebr05G056850	5.354	4.109	7.985	3.035	5.786	7.394	3.605	6.995	6.071	4.389	7.096	5.148	4.266	4.108	6.301	2.472	5.429	6.094	4.074	7.743	6.994	6.049	1.723	1.016	2.561	1.865	3.01	4.901	11.519	10.741	2.677	4.018	4.335
Ebr02G037320	8.864	2.667	4.991	3.445	2.387	2.253	3.486	2.852	3.608	5.593	4.396	6.385	5.366	3.633	4.896	5.19	4.438	4.54	6.581	3.999	5.019	2.238	3.026	1.59	2.555	1.823	1.732	2.497	1.699	2.526	2.745	2.351	1.95
Ebr01G038360	18.116	12.102	19.222	10.625	14.225	11.507	17.121	14.36	18.058	11.435	9.066	16.104	11.601	11.827	11.113	13.315	12.635	10.014	11.534	13.12	9.424	9.683	14.082	10.884	14.709	11.349	8.508	13.312	10.093	8.915	10.926	12.87	9.349
Ebr03G061450	22.393	23.741	21.063	15.853	17.198	15.089	12.736	20.398	17.832	19.026	19.355	30.885	14.872	24.867	30.159	16.588	18.407	21.981	18.926	19.953	18.195	16.124	13.024	16.85	11.561	15.026	13.192	10.69	20.176	23.958	10.772	11.924	12.815
Ebr03G015080	0.394	0.594	0.441	0.348	0.582	0.531	0.899	0.512	1.045	0.623	0.871	0.903	1.123	0.676	0.482	0.55	1.331	0.59	0.474	1.066	0.789	0.816	0.984	0.622	0.817	0.476	0.627	0.325	0.204	0.207	0.975	0.331	0.544
Ebr06G040740	3.857	3.391	5.329	5.496	8.19	11.034	8.59	7.566	5.947	7.164	8.79	3.775	5.098	6.445	10.046	7.115	6.74	13.796	8.063	8.025	11.017	13.521	9.54	7.784	9.458	6.175	9.424	12.699	11.263	17.329	5.461	10.099	13.011
Ebr03G026150	29.282	24.448	23.401	33.704	37.365	34.456	27.563	34.743	28.767	19.615	20.293	20.122	15.541	23.915	20.265	16.724	21.362	19.226	17.459	20.715	16.884	17.202	18.773	22.213	20.972	20.865	19.267	24.499	25.184	25.618	23.213	20.717	18.09
Ebr04G022280	9.613	5.155	16.578	29.308	20.647	30.618	20.648	7.316	4.392	6.453	6.46	1.773	5.43	1.347	4.367	2.992	1.43	3.71	3.434	1.818	2.968	3.188	1.236	0	5.136	1.726	2.021	2.02	0.492	0.501	3.751	1.498	1.077
Ebr04G009340	6.847	7.746	2.716	9.104	2.002	6.151	18.604	0.392	8.544	2.753	1.117	2.735	2.141	5.522	14.349	2.261	2.761	24.129	23.711	8.595	3.227	13.808	10.887	1.228	12.297	5.223	3.145	15.41	8.289	3.204	5.226	4.249	3.518
Ebr03G056800	0	0	0.046	0	0	0	0	0	0	20.909	3.137	18.277	54.919	120.373	84.757	148.863	193.266	119.825	158.087	125.102	173.589	260.246	415.275	481.412	354.645	475.345	410.006	583.806	401.986	469.703	758.778	655.481	773
Ebr04G000790	2.235	1.251	0.445	10.665	14.294	10.016	25.133	12.363	9.53	24.162	3.011	4.873	23.841	6.924	2.899	25.915	8.881	4.516	30.845	8.587	8.011	5.968	43.942	12.555	47.064	11.603	12.185	51.227	9.471	8.756	22.049	9.994	5.62
Ebr03G066700	137.521	134.215	202.241	439.328	217.413	423.318	142.142	57.39	47	209.146	393.303	73.993	203.046	127.956	367.848	346.54	126.83	516.725	388.398	77.401	365.568	272.957	427.369	347.173	556.992	530.55	532.912	326.65	237.713	377.097	963.135	800.689	1067.59
Ebr01G068340	10.765	16.208	21.094	14.487	8.076	10.03	11.756	6.714	10.394	19.569	22.789	10.896	20.426	7.922	10.916	10.355	5.126	13.155	11.884	6.334	10.687	7.465	4.092	4.367	6.799	5.482	6.831	6.347	3.229	6.002	4.743	2.333	7.208
Ebr03G064710	50.016	4.416	3.319	10.937	13.01	5.56	9.267	10.706	8.309	65.951	40.145	32.348	57.653	25.417	8.218	14.31	15.24	20.65	11.305	11.921	21.775	5.379	1.713	1.231	1.661	1.382	6.371	1.011	0.986	1.428	10.297	1.5	4.383
Ebr04G026070	0	0	0.059	0.281	0.287	0.281	0.333	0.883	0.807	0.066	0.43	0.501	1.197	0.53	0	0.339	0.73	0.612	1.168	0.928	0.584	0.744	1.689	0.753	1.452	1.409	1.237	1.649	0.704	0.92	0.525	0.795	0.953
Ebr03G057840	21.983	3.586	16.361	6.643	10.513	5.939	3.45	5.508	3.628	67.765	62.413	21.114	43.936	36.423	62.48	39.993	49.668	124.876	63.82	52.57	76.409	14.801	3.851	8.364	4.351	6.756	8.345	4.872	19.994	4.542	24.994	52.929	19.574
Ebr01G057820	2.002	3.208	30.334	11.088	13.158	13.589	27.481	21.513	32.751	53.516	43.401	61.238	76.315	58.195	68.548	78.963	91.149	67.403	81.815	89.075	73.441	81.175	78.053	69.166	65.861	66.477	57.942	90.271	78.775	77.925	62.693	69.214	63.771
Ebr04G002780	4.975	2.968	4.178	8.916	13.544	17.302	9.019	12.418	5.696	5.665	6.893	3.374	6.327	2.303	4.647	6.324	3.138	4.725	4.517	2.781	4.949	6.36	5.73	4.416	7.094	3.386	7.508	4.613	3.341	5.195	5.516	2.949	4.488
Ebr05G011050	47.873	42.667	45.469	26.806	38.989	37.457	32.418	34.335	34.272	31.91	32.062	30.174	29.752	25.226	29.076	30.778	25.498	29.032	36.663	28.776	33.414	29.361	42.067	35.413	38.792	36.342	36.283	24.941	32.29	34.063	56.26	40.6	49.2
Ebr03G028460	9.507	21.327	10.601	15.207	22.038	22.876	21.748	22.428	26.4	31.515	25.595	33.36	28.546	37.319	39.949	40.164	43.009	38.004	41.236	48.914	38.718	41.233	32.766	36.678	31.386	37.608	28.636	26.788	25.373	24.571	16.338	19.358	26.043
Ebr06G004960	9.584	7.023	20.566	7.331	3.976	3.047	5.843	3.626	3.542	2.524	4.393	4.399	3.397	5.454	6.973	9.426	7.105	4.603	4.725	5.333	4.249	5.936	7.996	16.026	22.658	81.416	33.332	9.216	4.012	3.794	8.067	5.077	4.562
Ebr05G058690	74.658	77.733	86.912	52.905	50.012	48.952	54.195	52.673	52.25	56.676	54.466	63.475	57.089	62.307	64.437	72.206	65.797	60.074	69.294	63.74	60.354	59.883	67.135	71.762	66.222	73.883	69.165	61.751	67.281	86.188	73.157	73.034	67.772
Ebr05G022210	34.563	26.566	53.344	50.683	37.456	38.016	33.925	33.378	36.21	19.595	36.513	29.054	17.471	22.424	30.746	17.864	22.551	26.566	15.239	31.303	25.501	24.281	14.625	14.385	23.341	37.619	29.791	18.853	27.829	23.503	23.461	34.541	25.937
Ebr03G017730	1.634	3.747	4.151	1.58	1.462	1.714	1.819	2.374	2.577	7.013	3.724	5.602	6.916	4.39	4.714	3.975	3.755	7.349	12.662	5.797	5.208	3.332	2.026	2.019	2.576	2.22	2.58	3.318	2.355	4.19	1.211	1.737	2.887
Ebr02G008520	0	1.727	6.77	258.177	149.184	197.814	489.354	422.955	728.385	697.019	1007.43	1113.62	994.136	2239.24	1846.08	1404.16	2601.12	1814.93	1265.97	2146.44	1760.82	2356.07	1829.84	2998.03	1562.38	2704.54	2090.97	4431.1	3325.73	3360.66	1161.54	2282.81	2186.67
Ebr06G015220	40.271	84.292	202.842	49.954	92.524	141.345	84.134	101.149	105.624	354.628	207.007	182.624	256.4	157.982	154.416	163.333	158.459	275.516	376.564	188.601	165.577	101.357	78.668	82.031	78.407	85.811	70.979	118.352	89.632	98.897	104.779	113.553	111.188
Ebr05G062170	4.784	4.705	8.96	7.527	7.214	7.151	6.735	5.941	4.965	4.515	5.187	3.268	4.187	4.055	4.878	4.313	4.164	5.321	5.133	4.041	5.94	5.333	6.083	4.209	6.145	3.473	4.71	5.905	3.224	2.91	3.166	3.653	3.622
Ebr06G034150	0.192	0	9.393	0	0	3.516	0	0	0	0	3.969	0	0	0	1.469	0	0	1.728	0	0	4.066	2.758	0	0	0	0	4.588	0.453	0	6.065	0.216	0	4.831
Ebr03G034300	1.684	14.232	3.632	18.333	32.9	37.151	27.189	29.127	19.884	16.791	9.12	14.504	13.269	9.931	9.575	9.043	7.787	7.781	8.287	11.386	6.311	8.563	3.623	5.033	2.659	3.533	3.969	1.402	2.631	1.094	1.138	1.143	1.071
Ebr02G008840	66.205	55.408	186.565	0.061	0.125	3.225	0	1.73	0	0	3.593	0.654	0	0.308	0.116	0	0.572	0.57	0	0	1.356	0	0	0	0.842	1.035	3.231	0	0.525	0.3	0.086	0.08	0.478
Ebr06G006280	1.566	1.501	1.786	1.913	1.235	0.392	1.859	1.153	1.77	1.415	1.432	1.346	0.75	1.266	1.149	1.604	0.314	0.563	1.088	0.947	0.698	0.549	1.158	0.674	1.82	0.994	0.997	0.96	0.972	0.412	1.551	0.657	0.315
Ebr01G062830	154.543	87.042	127.953	67.597	59.887	52.646	62.863	63.196	62.829	80.526	60.171	83.392	89.846	85.136	88.618	112.369	110.18	95.396	109.526	101.054	93.209	94.048	107.879	110.793	108.311	113.296	95.995	124.812	121.419	93.072	131.035	118.195	107.825
Ebr05G058010	30.085	17.642	17.605	11.509	11.128	10.44	10.206	10.385	10.826	11.176	11.437	13.488	10.199	10.775	11.628	10.029	12.305	9.616	11.192	11.962	11.909	12.173	12.671	13.726	12.985	14.901	14.816	13.588	14.701	13.203	16.251	12.622	13.478
Ebr01G008770	15.071	58.594	39.234	21.603	43.405	32.543	31.938	44.516	43.271	26.202	21.685	39.889	22.892	30.14	23.394	22.404	33.798	22.031	22.514	40.248	23.285	22.337	34.079	41.171	34.409	34.786	26.992	25.996	39.797	22.331	33.075	36.163	25.388
Ebr06G001170	6.121	2.081	1.592	0	0.535	2.759	0	1.269	0.601	0.147	1.921	1.119	0.149	1.053	1.992	0	0.815	1.757	0.348	1.451	1.451	0.831	0	2.243	0	1.181	1.382	0	0.674	0.514	1.173	0.683	2.128
Ebr03G065420	43.99	56.155	45.63	62.268	55.535	62.506	68.844	56.751	63.019	50.792	58.551	55.534	50.149	55.913	40.875	50.751	47.322	44.255	49.488	49.463	44.159	40.216	52.304	61.978	51.543	53.739	50.159	45.057	41.967	39.266	50.482	40.405	43.501
Ebr06G031240	18.969	21.055	15.214	22.336	20.067	25.571	21.743	23.246	24.123	26.627	30.633	27.07	28.077	34.302	43.005	35.524	33.28	53.344	34.831	35.551	55.11	46.275	51.378	49.685	57.452	58.293	49.791	66.666	65.693	108.788	45.912	53.604	56.755
Ebr06G003720	6.153	4.435	19.696	6.713	4.629	6.118	9.671	4.109	6.637	7.856	11.024	5.781	11.579	6.339	13.871	12.84	6.401	15.452	9.29	5.534	14.241	14.465	14.492	7.799	20.675	15.397	16.91	8.952	11.853	12.087	15.52	13.71	16.826
Ebr03G028870	7.077	16.582	1.519	16.022	12	11.056	16.268	12.248	14.608	29.475	21.407	22.821	29.327	18.681	12.308	14.193	10.162	8.728	13.632	12.096	8.041	6.342	9.815	6.761	6.681	6.832	6.5	2.986	5.103	2.74	1.945	1.465	0.952
Ebr04G062380	88.002	40.761	41.488	73.494	49.939	45.319	50.279	45.382	49.268	45.055	46.744	37.155	30.86	34.557	41.532	32.372	34.44	44.528	38.592	42.374	37.488	39.929	23.401	20.262	27.93	31.918	30.596	36.002	61.332	48.189	33.891	42.177	29.216
Ebr05G000710	20.144	40.211	43.719	26.545	11.076	14.004	12.865	8.1	7.129	11.672	21.095	17.272	18.905	27.856	33.727	17.459	33.025	39.322	20.28	37.181	40.96	37.586	33.536	27.826	52.933	46.829	53.613	37.183	60.343	81.874	42.529	71.487	46.115
Ebr02G073840	1.709	4.01	1.865	1.374	1.805	2.704	0.836	2.379	1.83	0.552	1.621	2.973	1.253	3.084	3.173	1.705	3.361	1.647	1.305	3.498	1.767	2.725	0.122	2.277	0.169	2.582	1.781	0.288	4.842	4.174	1.099	7.172	2.762
Ebr04G053760	8.356	10.757	14.68	19.703	23.966	19.566	14.647	17.151	10.786	11.232	9.808	9.345	8.718	8.005	9.216	14.178	8.359	9.033	12.038	9.792	8.061	8.372	15.239	11.681	11.647	12.346	11.127	8.095	5.465	4.167	14.444	9.29	11.793
Ebr03G026610	0.037	0.033	0.038	0.388	0.305	0.607	3.812	0.522	3.894	12.828	7.663	15.998	12.952	10.984	12.766	10.713	9.287	13.402	17.698	7.146	17.024	12.484	13.381	14.323	27.973	25.564	18.999	12.861	26.233	27.665	0.084	1.285	1.446
Ebr03G007280	857.772	541.445	118.513	327.49	565.328	630.128	697.562	583.526	842.937	415.215	1012.2	533.101	311.731	449.275	78.958	10.982	19.883	47.176	8.358	33.508	25.766	9.659	0.496	2.993	0.549	1.2	1.185	0.234	0.856	1.045	7.378	0.521	0.749
Ebr06G004280	32.001	1.687	1.756	0.141	0.456	0.169	0.634	0.411	0.438	0.198	0.604	0.419	0.367	0.325	0.76	0.306	1.317	0.613	0.547	0.558	1.172	0.746	4.935	3.188	10.109	9.363	8.492	4.377	5.192	4.42	36.985	34.439	33.36
Ebr01G032940	2.28	5.563	3.395	7.515	13.961	10.909	10.815	13.294	15.38	12.46	10.057	12.925	13.067	12.358	12.533	12.051	16.343	13.035	15.204	16.318	15.631	14.588	17.052	17.769	13.696	16.966	13.798	10.49	12.189	8.57	11.286	13.543	11.184
Ebr06G018200	24.579	15.499	22.948	22.409	15.879	15.095	16.166	14.944	11.403	14.089	15.505	12.503	13.31	16.199	23.971	21.154	20.399	21.492	19.993	16.304	19.342	22.015	23.224	26.331	24.766	23.686	21.268	34.444	35.941	36.662	22.961	28.689	25.413
Ebr05G036730	2.913	3.948	4.06	43.019	37.921	71.988	57.067	45.481	50.497	64.452	96.257	54.476	75.921	81.809	126.627	107.385	103.539	120.315	107.669	83.48	122.788	155.521	134.891	130.06	114.764	111.796	108.526	181.518	110.536	152.051	68.533	83.098	139.645
Ebr06G037320	1.328	42.061	2.475	25.295	16.981	13.414	56.056	28.747	49.443	25.137	25.096	31.438	28.781	22.024	2.912	3.238	1.756	1.577	1.272	2.712	3.292	1.159	0.576	0.575	0.485	0.644	0.465	3.249	5.876	1.384	0.592	1.577	0.346
Ebr05G066960	52.101	54.364	55.596	47.376	27.283	26.569	45.42	32.923	39.413	55.37	42.214	58.862	51.267	55.224	50.023	48.02	38.104	46.702	46.278	44.166	37.847	32.862	37.921	37.859	40.616	32.451	35.984	32.713	35.217	29.182	37.314	34.516	31.287
Ebr06G012620	52.778	57.55	22.809	114.367	61.119	63.944	70.958	68.887	66.006	58.303	56.766	50.315	52.226	57.124	37.871	45.373	47.788	35.047	43.24	35.181	30.986	32.726	50.567	65.135	53.505	56.204	33.114	58.745	59.041	45.413	47.872	51.966	40.678
Ebr05G064270	103.139	96.336	110.955	82.4	94.321	78.596	81.45	81.151	83.145	71.773	55.255	71.27	62.833	63.917	51.472	56.691	53.246	49.477	60.895	59.574	50.428	48.748	60.464	57.806	56.658	54.993	51.794	64.869	63.88	64.114	69.689	64.024	51.591
Ebr01G021340	14.205	33.518	21.703	14.949	20.459	14.066	13.303	21.082	18.321	10.101	11.775	17.951	9.014	16.291	8.91	7.992	19.38	8.254	9.065	17.915	9.511	10.437	13.636	28.179	14.023	20.503	10.906	11.857	24.363	13.541	23.632	41.202	17.357
Ebr03G000280	8.197	5.852	26.552	10.577	4.962	3.675	5.09	3.06	2.312	22.998	5.82	5.89	21.519	7.44	16.762	19.987	13.38	28.06	29.05	19.759	29.78	16.495	5.674	3.467	6.204	7.009	8.097	4.227	9.972	13.384	16.274	15.693	11.968
Ebr04G060680	19.495	21.204	13.731	11.338	13.901	6.934	12.99	13.536	17.089	11.082	10.054	19.526	16.361	19.462	12.96	16.146	18.098	12.88	16.787	21.132	13.794	12.191	20.782	22.411	23.612	21.76	18.24	19.145	28.003	12.236	29.022	24.312	15.048
Ebr03G009810	1.739	4.049	3.188	6.927	11.192	11.406	6.441	8.701	7.266	5.021	4.874	6.062	5.18	5.271	4.048	5.602	6.215	3.533	5.602	7.136	3.981	3.79	4.17	5.768	3.983	5.577	4.358	4.123	5.498	4.066	3.763	4.318	3.085
Ebr05G028720	0.362	0.241	0.092	0.583	0.447	0.349	0.207	0.785	1.045	1.024	1.07	0.519	0.414	0.366	0.831	0.106	0.567	0.815	0.242	0	0.908	1.445	0.362	0.65	0.878	0.548	0.601	1.068	0.313	0.358	0.714	0.095	0.228
Ebr05G047310	1.089	3.216	2.016	1.607	6.473	8.292	3.571	6.021	7.626	2.46	6.95	6.21	2.665	7.321	4.904	2.42	6.987	6.824	3.2	6.554	7.65	9.723	6.072	11.676	9.284	12.084	14.522	7.469	9.149	9.372	8.201	15.203	15.502
Ebr03G029000	25.289	18.157	24.323	45.108	27.43	50.419	30.813	21.864	16.671	21.842	26.439	13.251	21.311	10.186	19.229	17.837	13.612	19.225	18.443	13.114	24.627	20.455	20.468	16.023	19.595	17.089	25.021	12.056	15.702	16.679	17.817	16.984	20.665
Ebr05G002320	11.393	18.409	29.383	15.936	23.277	18.114	24.443	26.332	34.059	36.979	47.746	59.517	40.008	54.468	57.966	38.861	44.543	61.804	34.171	49.655	50.82	57.543	33.815	34.126	36.603	36.087	41.519	38.864	41.411	53.818	60.597	49.188	53.108
Ebr01G023670	1.666	0.538	2.314	0.731	0.622	0.875	0.865	0.492	0	0.856	1.341	0.651	1.382	0.306	0.463	0.882	0	0.681	0.81	0	1.687	3.14	1.211	0.435	1.048	0.229	2.21	0.357	0.261	0.996	1.364	0.477	0.762
Ebr03G037710	8.113	15.377	1.271	14.926	17.947	3.606	13.181	16.215	20.877	7.405	5.525	10.505	7.476	9.302	3.102	3.997	9.959	1.871	7.297	6.458	1.216	1.244	4.053	8.957	5.181	7.073	1.449	5.703	4.305	0.821	5.621	6.876	0.981
Ebr05G026350	0.432	37.413	0.369	7.599	8.555	7.266	20.263	12.433	16.299	35.502	26.104	58.67	47.645	59.685	83.922	82.58	74.886	75.7	66.853	81.396	73.304	76.479	70.335	78.779	47.57	66.977	60.206	17.202	19.614	13.951	12.397	16.067	15.644
Ebr01G024180	1.11	2.808	0.311	4.059	1.573	2.592	2.977	1.381	1.888	4.639	3.684	3.815	4.874	2.663	6.067	8.56	3.542	5.281	7.377	4.902	2.565	2.831	1.58	1.115	0.883	0.461	0.589	0.294	0.383	0.219	0.562	0.116	0.105
Ebr05G007130	24.917	28.89	8.718	7.638	10.569	18.258	9.671	14.361	11.632	20.764	10.381	21.83	23.316	37.499	33.174	42.268	63.894	60.393	70.129	66.71	84.859	54.893	50.377	64.84	52.457	56.212	85.324	34.455	34.319	44.916	52.931	73.362	76.734
Ebr06G024490	16.216	11.642	9.361	42.131	48.061	58.34	31.572	44.442	30.91	22.294	23.202	20.013	17.942	19.235	18.429	21.688	20.144	18.246	18.831	20.094	15.969	18.24	22.202	31.659	20.401	26.789	21.623	19.218	19.514	10.154	13.429	14.358	12.375
Ebr01G013010	57.093	31.819	32.739	79.366	27.771	34.084	41.567	32.731	27.094	39.991	42.072	36.931	40.885	38.143	40.204	46.024	40.393	35.778	39.806	27.36	31.832	31.266	32.753	38.553	36.458	36.743	30.317	40.754	36.227	31.477	29.454	24.044	24.405
Ebr06G039110	510.567	296.522	208.924	741.206	742.724	814.014	521.441	699.074	572.022	329.446	429.462	289.866	214.132	306.728	181.042	174.733	196.336	184.425	182.117	178.808	198.884	190.594	244.869	387.301	234.613	252.834	260.576	259.931	288.559	285.376	264.98	263.097	282.222
Ebr04G009840	12.497	12.294	13.326	8.136	11.257	12.77	9.21	10.703	11.201	8.652	12.076	10.213	10.409	9.486	9.96	6.968	6.609	8.531	8.428	7.659	8.92	8	6.243	6.274	5.804	7.492	6.344	4.774	6.527	9.221	7.398	8.096	6.454
Ebr05G003590	1.796	2.328	1.742	45.462	44.802	51.361	37.748	35.486	38.568	13.27	32.844	37.404	31.186	64.577	73.888	60.17	88.014	86.645	21.215	80.452	79.78	128.826	51.291	43.692	136.209	187.323	177.507	74.814	75.606	101.405	29.845	61.043	56.291
Ebr03G049650	2.195	52.255	0.793	28.126	7.274	8.935	23.933	10.81	8.823	7.522	6.478	11.262	9.858	10.306	3.791	7.092	4.787	5.095	3.407	4.848	3.234	4.744	10.543	7.522	4.801	3.639	3.57	2.004	2.931	1.397	1.914	1.783	1.424
Ebr03G059320	27.407	20.605	47.733	16.786	13.385	15.377	11.661	12.597	10.738	24.47	34.144	14.354	19.913	14.698	36.579	17.387	14.483	40.115	21.163	24.39	36.503	33.093	11.82	13.175	14.578	13.774	23.756	14.254	17.615	24.061	20.233	18.111	28.523
Ebr04G003010	84.611	32.823	44.695	57.954	38.583	30.643	57.296	42.848	44.416	65.48	57.942	55.381	80.142	56.228	62.177	80.446	57.909	59.442	77.228	56.036	57.522	60.303	65.424	59.565	60.501	55.746	51.491	91.98	54.477	53.875	60.309	56.611	55.745
Ebr06G008970	18.788	0.244	0.32	0.378	0.129	0.151	0.985	0.722	1.222	1.684	4.688	0.955	1.79	0.595	0.9	0.091	1.375	0.412	0.314	0.062	0.393	0.438	0.039	0.225	0.217	0.533	0.468	0	0.271	0.155	0.221	0	0.099
Ebr01G029190	0.414	0.023	0.79	0.852	0.51	0.722	1.446	0.42	0.746	0.818	2.022	0.667	1.209	1.489	1.147	2.137	1.747	1.86	1.416	2.017	1.008	2.185	2.144	1.67	2.897	1.797	1.681	2.682	1.783	2.38	1.31	1.302	1.982
Ebr04G012870	0.09	3.051	0.875	1.563	3.232	1.611	1.6	3.328	3.807	4.342	12.473	5.376	5.674	7.446	58.838	12.528	10.185	49.128	15.888	10.795	45.82	53.064	29.586	7.786	35.964	10.794	43.844	27.986	8.655	57.496	28.961	9.772	54.046
Ebr06G022990	19.865	9.605	15.647	3.215	3.804	6.567	4.613	4.784	5.292	47.989	15.339	30.632	38.897	32.325	45.832	35.531	40.039	54.447	83.916	48.781	42.52	25.038	12.028	13.834	9.492	13.675	11.838	8.884	9.219	10.629	16.586	23.893	28.043
Ebr05G004600	3.594	9.649	11.504	6.501	2.566	2.39	3.517	3.798	3.011	4.351	3.409	2.145	5.613	2.335	1.832	3.786	3.481	2.629	2.916	2.724	2.669	1.501	2.65	1.351	2.19	1.228	2.554	2.623	0.738	4.108	5.01	1.302	6.562
Ebr03G049840	45.154	49.66	8.476	3.319	7.527	0.621	1.989	3.247	1.414	0.656	0.619	2.865	0.699	7.757	5.328	1.803	6.621	7.687	2.241	8.832	9.879	22.273	6.284	9.213	19.055	18.229	17.844	18.56	15.91	24.308	25.493	11.812	11.637
Ebr02G057830	8.383	3.464	4.819	9.609	5.251	4.956	3.885	3.594	3.543	4.033	2.939	3.092	5.587	4.949	5.585	7.248	5.922	5.101	5.989	5.55	5.547	4.633	5.639	4.765	8.727	8.278	6.497	10.374	9.305	9.716	9.999	8.448	7.617
Ebr03G006660	36.66	23.663	56.02	10.511	13.622	15.62	8.778	12.767	9.193	21.313	25.819	43.573	23.758	63.999	84.058	51.08	70.625	87.848	56.776	70.478	74.464	89.252	73.242	78.628	45.127	66.173	71.778	34.328	48.968	53.564	57.012	54.794	57.641
Ebr02G062770	134.199	137.579	186.493	57.789	88.624	85.509	88.71	96.919	149.23	99.251	133.635	148.341	105.895	115.092	130.064	96.689	91.496	126.546	124.857	95.534	124.516	111.637	96.692	92.975	105.291	114.427	126.272	77.395	105.43	170.176	153.514	134.993	159.088
Ebr02G041830	201.365	193.121	96.582	161.978	99.912	111.829	127.781	102.659	95.499	121.126	126.267	115.059	109.908	95.501	65.772	89.007	65.133	78.967	69.68	57.51	67.778	58.813	74.445	87.959	60.244	61.414	56.771	59.204	50.251	71.127	60.887	37.906	63.388
Ebr02G020660	57.167	1.135	50.286	0.411	1.208	0.831	2.189	2.56	5.271	36.544	17.634	70.229	63.111	156.588	359.218	221.131	197.595	356.763	297.253	193.982	357.708	301.608	93.681	94.622	67.999	113.049	118.796	29.391	46.02	85.909	85.701	88.055	119.593
Ebr01G006590	6.793	1.206	8.177	4.071	1.319	1.903	2.115	1.07	1.425	0.837	1.64	0.708	0.846	0.125	0.756	0.431	0	0.926	0.66	0.393	1.238	0.788	1.975	0.177	1.538	0	0.492	1.019	0	1.137	4.589	0.13	6.366
Ebr06G039250	14.084	45.335	45.377	38.564	27.698	28.141	73.247	38.154	134.296	162.195	259.636	203.813	161.738	176.302	205.384	134.151	107.802	177.033	142.632	133.275	177.948	197.615	112.163	109.342	126.583	164.872	158.64	84.379	91.836	70.84	110.185	109.013	114.877
Ebr05G027900	5.588	3.388	4.164	4.52	5.851	3.117	3.229	4.426	3.852	2.734	1.961	3.905	1.866	3.891	2.762	2.856	3.156	1.992	3.87	2.712	1.935	3.043	4.358	5.575	5.515	5.149	3.526	6.75	7.228	4.526	3.798	6.757	3.512
Ebr02G023430	0	8.834	0.29	0	12.495	0.274	0	27.08	21.313	0	0	10.791	0	13.931	0.217	0	20.636	0	0	26.02	0.317	0.227	0	12.035	0	9.02	0	0	53.681	0.935	0	12.229	0.536
Ebr02G004260	0.572	1.334	1.603	5.292	2.646	1.654	1.634	1.007	0.743	9.622	5.912	1.948	7.592	3.832	3.83	7.415	4.568	8.473	9.753	6.379	5.26	1.483	2.717	2.362	0.891	2.054	2.468	2.278	1.851	1.694	3.061	7.883	2.788
Ebr04G014400	8.23	8.893	10.282	10.921	8.711	11.621	9.853	8.017	9.157	8.187	10.297	13.852	9.36	12.113	26.317	14.856	12.47	16.809	12.387	17.302	11.867	12.065	9.235	7.188	5.344	5.998	5.442	4.02	7.213	4.835	4.169	4.388	5.257
Ebr03G022740	0	0	0.173	3.616	0.488	16.592	4.845	0	0	25.701	17.718	0.73	12.2	0.686	15.316	10.326	0.797	22.771	61.07	1.621	31.619	4.264	0.085	0	0.059	0.192	0.619	0.25	0.073	0.391	0.43	0	8.375
Ebr01G064980	182.935	101.466	101.815	23.312	11.617	12.559	17.866	7.319	7.046	40.717	20.86	20.452	50.429	48.064	38.785	35.722	64.903	66.408	54.295	51.026	70.94	58.232	32.299	49.944	32.903	35.886	45.665	66.483	48.887	63.639	140.83	110.98	124.07
Ebr02G025920	32.488	42.814	54.062	36.94	40.825	35.133	52.511	46.293	56.311	67.726	45.195	69.9	69.139	60.705	58.035	58.6	57.369	53.58	54.139	62.272	47.015	50.279	49.232	46.862	43.396	35.203	37.294	42.284	42.391	33.986	43.084	40.612	36.202
Ebr05G062200	62.025	55.57	59.255	120.539	69.161	74.619	61.327	77.537	58.04	109.296	75.715	79.513	114.108	70.46	73.11	88.395	80.501	88.377	127.237	80.188	83.624	64.229	59.468	56.603	56.183	48.047	49.287	92.345	89.18	111.659	66.884	60.521	61.496
Ebr05G045990	0.912	2.809	1.463	0.749	3.716	2.038	2.127	2.459	3.359	1.316	1.718	2.113	1.329	1.824	1.187	0.927	1.676	0.989	1.089	1.329	1.103	1.176	2.211	2.006	1.155	1.848	1.828	1.808	2.31	1.353	1.486	1.12	1.171
Ebr06G030620	14.836	22.537	42.681	17.657	25.513	22.964	22.834	23.441	25.984	22.523	21.095	23.59	22.164	18.646	28.307	19.079	23.541	26.368	23.537	28.187	27.108	28.64	20.867	16.173	21.369	17.548	23.079	18.401	30.121	33.73	24.624	25.189	30.09
Ebr01G047930	23.499	23.998	42.425	18.369	21.606	20.542	22.585	20.594	21.067	26.984	27.586	23.17	25.14	23.062	23.822	30.175	25.882	24.69	26.652	27.605	24.663	27.568	35.898	26.68	30.148	24.973	28.694	33.693	38.986	38.867	47.234	43.509	50.521
Ebr06G034140	25.923	33.173	39.847	26.971	43.979	42.264	33.891	36.979	34.165	24.852	22.824	26.094	23.294	20.461	23.685	20.399	21.568	24.331	25.607	28.296	26.288	26.671	22.533	22.349	24.052	20.304	26.863	19.519	19.696	22.708	30.541	23.788	26.028
Ebr01G049450	48.163	35.945	14.296	33.535	30.228	30.071	27.664	29.324	29.94	25.099	37.13	32.597	22.307	31.702	30.128	18.522	23.979	25.911	20.994	24.384	23.532	22.935	17.173	18.096	23.508	22.253	24.437	18.873	27.435	28.5	21.625	17.88	18.388
Ebr04G016990	10.193	12.468	9.159	14.051	19.79	20.918	14.917	13.962	13.318	10.755	10.137	9.225	7.796	7.436	10.365	8.765	8.389	10.44	7.952	9.683	10.998	12.664	10.935	10.724	12.571	7.887	15.691	10.824	10.49	9.061	13.823	10.657	12.791
Ebr02G035410	10.337	8.638	10.993	21.509	31.101	31.624	41.306	45.833	42.437	41.055	42.727	32.559	41.538	43.243	50.567	48.499	54.704	51.725	50.683	47.434	59.684	63.762	82.704	70.147	79.396	76.497	87.732	96.884	79.965	99.568	37.14	58.621	75.58
Ebr05G029000	129.476	228.114	5.818	31.558	84.405	83.746	131.328	70.986	98.957	30.399	20.962	3.008	8.077	2.023	2.464	0.284	0.428	1.756	0.457	0.933	0.924	1.168	0	0.14	0.068	0.148	0.065	0	0	0	0.44	0	0
Ebr03G033530	23.526	17.559	15.349	9.968	13.218	11.605	11.035	16.796	15.77	14.334	15.902	14.803	14.147	16	19.012	8.514	17.51	14.44	10.026	16.551	15.368	14.299	7.179	10.267	7.83	14.077	9.153	15.22	23.304	22.329	10.595	13.444	9.872
Ebr01G050430	2.223	5.1	1.321	2.458	5.861	3.747	1.586	5.616	5.022	2.094	2.597	5.043	1.797	6.927	4.959	3.991	7.769	2.638	3.714	7.079	3.611	2.659	3.24	6.382	3.46	8.119	3.687	13.108	11.343	6.335	3.963	9.817	5.939
Ebr06G005770	76.938	15.326	53.864	46.207	10.863	25.29	42.349	8.747	11.862	42.538	54.999	21.309	68.299	22.453	59.819	83.387	34.247	70.189	65.026	33.034	58.086	54.179	57.245	32.945	60.212	42.734	45.315	57.813	44.972	73.421	55.408	37.381	52.401
Ebr02G001910	33.815	34.224	47.402	19.794	19.98	23.419	20.199	21.064	23.149	21.814	24.946	21.539	20.932	17.681	29.591	19.383	17.454	28.545	22.245	25.01	27.836	25.506	16.11	13.948	17.454	18.801	21.016	10.534	25.103	22.725	30.664	25.31	34.348
Ebr05G006870	136.218	86.418	128.02	129.37	81.098	89.484	90.584	90.609	78.657	91.476	92.065	89.652	104.884	128.496	122.804	152.119	149.675	128.631	135.001	114.155	132.989	138.477	194.493	240.43	201.842	238.49	197.193	334.268	332.994	351.582	243.473	318.37	307.885
Ebr01G021120	137.551	1.842	8.542	3.197	0.071	0.583	1.481	0.187	0.1	2.052	0.893	0.372	0.986	0.262	1.058	1.107	3.896	1.944	0.924	0.275	2.696	0.827	1.641	0.124	2.034	0.523	2.294	0.51	0.298	1.251	0.584	0.091	0.326
Ebr03G060730	0.902	10.66	0.707	3.571	1.083	0.535	0.951	2.029	1.761	0.549	1.331	0.895	1.029	1.403	0.849	1.859	0.087	1.04	1.206	1.436	0.85	1.217	0.832	0.398	0.576	0.419	1.105	0	0	0.183	0.313	0.146	0.349
Ebr02G016240	30.542	24.017	30.246	19.873	17.05	17.282	16.136	18.624	16.548	20.517	20.931	20.779	20.232	19.204	17.81	23.113	21.666	15.79	22.069	23.006	16.98	17.391	20.574	19.906	19.774	21.678	16.715	15.417	17.985	18.519	23.779	15.941	13.109
Ebr03G034110	56.378	25.096	33.862	30.654	19.698	17.292	29.791	17.889	19.347	38.349	31.149	34.274	39.395	41.622	52.732	61.053	44.763	54.493	48.579	42.641	47.029	49.639	49.286	56.356	53.641	53.67	47.577	47.636	39.219	37.563	64.533	57.505	60.459
Ebr05G030370	0	0	0.094	0.074	0	0.178	0	0	0	0	0	0	0	0	0	0	0	0.278	0.124	0	0.206	0.148	0	0	0.128	0.42	0	0	0.16	0.122	8.448	8.457	3.959
Ebr04G053740	37.52	0	4.206	0.121	0.124	0.291	0	0.055	0	0.171	0.297	0.072	0.69	0	0.231	0	0.946	0.453	0.269	0	0.28	0	0.101	0.217	0.209	0	0	0.297	0	0.132	0.907	0.106	0.823
Ebr06G046830	2.346	4.967	0.735	0.58	1.334	1.216	0.824	0.195	1.457	0.612	1.331	2.326	0.206	1.641	0.552	0.63	2.033	0.811	3.134	0.862	2.01	1.151	1.082	4.662	1.498	3.545	2.155	1.702	4.668	1.899	4.063	3.597	2.495
Ebr06G004580	2.498	4.265	3.522	3.398	7.893	6.291	1.755	8.528	9.087	2.171	4.536	4.955	0.438	4.466	2.351	0.671	3.367	1.728	0.257	3.67	0.428	1.226	0.192	5.791	0	4.065	2.294	1.359	1.988	3.538	1.731	4.435	1.691
Ebr04G018880	0.369	1.072	0.444	1.833	8.401	6.844	4.784	8.274	8.778	5.341	4.451	6.051	6.043	8.604	8.203	8.47	10.154	8.994	7.705	11.581	11.649	10.96	9.981	10.633	12.662	19.452	14.943	9.131	7.458	7.716	4.416	7.035	7.501
Ebr02G035700	0.955	0.643	0.839	0.874	0.65	0.603	0.602	0.464	0.342	0.633	0.535	0.33	0.489	0.466	0.403	0.652	0.289	0.543	0.968	0.315	0.367	0.525	0.592	0.284	0.319	0.149	0.262	0.272	0.114	0.347	0.556	0.484	1.159
Ebr01G012670	3.149	42.297	0.082	0.065	0.066	0	0	0.35	0	0	0	0.116	0	0.163	0	0.094	0	0	0	0	0	0	0.161	0	0	0	0	0	0	0	0	0	0
Ebr02G072570	0	0	0	0.741	2.501	2.315	2.744	5.898	5.869	2.173	2.719	3.673	2.148	5.951	2.696	1.539	6.067	2.162	2.248	7.461	2.186	4.664	2.642	4.887	2.549	5.448	2.445	3.92	4.145	1.633	0.226	2.312	1.611
Ebr05G048740	109.611	0.975	2.48	0.138	0.141	0.462	0.117	0.186	0	0.194	0.101	1.032	0.235	1.317	9.075	2.795	11.419	7.197	2.429	5.569	6.647	6.728	17.751	11.47	11.958	6.893	19.294	5.055	1.834	4.285	0.927	1.943	3.406
Ebr04G007260	5.954	6.248	2.757	4.062	5.337	8.515	6.798	5.469	6.452	3.466	12.246	2.585	1.853	4.741	9.658	2.731	0.903	12.171	2.411	1.436	13.867	12.374	1.623	4.144	4.993	2.999	8.139	3.617	2.801	17.087	5.688	2.651	8.846
Ebr03G002860	65.888	61.369	48.197	113.649	96.921	100.025	116.786	99.766	100.247	106.113	92.593	82.185	107.665	95.035	79.067	109.662	85.589	94.623	112.924	81.644	91.352	93.841	123.707	107.535	135.405	114.681	116.518	181.904	127.15	139.81	166.786	141.181	152.746
Ebr06G010300	93.217	162.989	71.785	79.62	104.382	93.356	91.594	96.968	105.11	62.617	76.142	84.351	58.527	57.685	30.757	28.82	31.717	33.53	35.556	32.952	37.321	32.073	33.603	39.478	36.214	45.446	35.835	31.338	43.916	39.838	52.426	42.27	45.079
Ebr04G070010	1.623	0.752	1.725	2.326	3.711	1.937	1.652	1.643	1.384	1.037	1.093	1.314	2.053	2.354	1.349	1.192	2.12	1.957	0.849	1.348	3.066	3.433	1.939	2.381	1.221	1.333	1.311	2.164	1.948	3.203	1.748	1.37	1.508
Ebr03G020370	10.402	18.144	35.488	14.669	20.082	20.038	18.122	18.449	17.434	29.734	19.343	44.365	35.586	44.73	70.985	38.562	67.45	60.761	35.509	73.95	57.913	76.537	65.737	55.919	50.465	38.615	45.465	85.122	69.176	49.656	38.081	60.748	44.99
Ebr06G015100	26.478	2.007	93.441	2.221	0.59	0.864	0.246	5.205	0.538	1.46	2.223	6.22	0.491	1.994	3.567	0.292	6.826	5.862	0.24	3.656	4.756	6.981	0.466	0.669	1.737	1.898	7.188	0.042	2.351	3.445	2.505	10.655	3.789
Ebr03G043290	6.247	6.383	9.784	7.495	9.802	11.247	11.899	12.133	10.321	10.855	10.143	9.399	12.106	12.055	13.155	14.986	14.735	14.258	14.472	16.942	15.14	18.073	22.489	22.213	23.671	18.833	19.658	28.021	16.838	20.809	22.16	24.87	29.992
Ebr03G036360	0	0.434	0.083	0.065	0.201	0.235	0.372	1.145	0.751	1.103	1.561	1.282	1.3	1.151	0.996	0.947	1.833	1.464	1.631	0.777	0.997	1.687	0.244	1.051	0.788	1.353	0.756	0.864	1.403	1.284	0.916	0.598	0.614
Ebr04G072170	3.501	19.888	4.192	26.516	8.236	8.984	15.288	8.97	7.523	8.819	10.648	6.471	7.624	2.35	0.899	1.432	0.502	1.202	0.714	1.021	0.357	0.512	0.561	0.115	0.185	0.081	0.071	0.032	0	0	0.211	0.028	0.067
Ebr04G074660	26.238	20.538	29.857	57.791	52.777	112.502	41.309	84.11	37.009	221.376	139.331	157.121	156.82	106.478	95.257	182.161	131.289	130.081	378.897	170.9	118.349	48.277	34.24	49.872	28.74	53.541	29.554	99.146	147.314	78.593	42.275	84.859	76.666
Ebr02G005360	0.616	1.616	1.016	1.463	1.447	1.187	0.503	1.112	0.846	0.895	0.39	1.472	0.737	1.453	0.449	1.264	0.955	0.308	1.255	1.075	0.49	0.047	1.789	1.98	1.584	1.242	0.818	1.038	1.063	0.347	0.694	1.263	0.369
Ebr02G043310	2.406	2.849	3.268	7.291	3.802	6.179	3.451	2.471	2.491	3.416	2.913	2.386	1.901	3.18	2.642	4.669	2.78	2.867	3.05	2.652	2.68	3.05	4.747	4.339	3.756	4.382	4.911	7.348	5.959	7.303	2.501	3.949	5.662
Ebr02G020780	1.811	11.017	3.688	25.406	8.441	10.812	22.544	14.135	18.733	17.661	14.23	31.73	18.81	24.596	6.355	16.534	15.889	5.143	9.628	18.752	5.413	5.563	13.769	13.542	13.423	17.541	4.425	11.327	15.22	6.092	5.215	6.58	2.875
Ebr0G006220	4.347	6.467	10.661	2.226	5.233	3.094	4.458	6.595	4.217	7.228	5.23	7.022	13.08	5.849	5.971	5.707	5.927	14.569	8.585	7.583	9.561	7.331	3.154	2.782	3.793	9.75	10.875	7.935	3.821	9.542	4.115	4.969	6.997
Ebr04G040480	2.276	3.904	2.271	2.688	3.74	3.504	3.199	3.201	3.125	3.061	2.513	3.46	2.72	2.143	3.031	2.217	2.151	2.576	2.855	3.401	2.38	2.247	2.954	2.6	1.821	1.942	2.362	1.26	1.415	1.446	1.15	1.283	1.031
Ebr05G063010	47.674	53.357	14.202	27.678	77.473	60.944	91.388	86.513	148.446	149.202	196.818	249.757	163.713	260.819	468.865	244.778	290.727	352.091	211.578	351.747	379.659	423.802	172.099	178.886	86.494	150.764	184.78	5.246	28.63	14.06	2.878	2.16	3.923
Ebr02G042290	0.122	0.729	0.434	0.538	1.325	0.234	0.313	1.186	1.299	0.413	0.18	1.09	0.208	1.322	0.233	0.177	1.561	0.137	0.244	1.162	0.339	0.243	0.274	0.742	0.337	0.874	0.404	0.431	1.522	0.32	0.411	1.756	0.535
Ebr01G008360	24.613	12.833	14.721	48.665	18.343	10.061	33.167	19.598	15.27	38.567	40.75	31.778	38.614	33.189	33.814	42.323	21.047	39.898	24.764	28.478	32.197	10.498	6.148	10.681	8.712	8.218	11.392	13.162	11.23	12.987	54.377	50.004	34.99
Ebr05G001650	1.015	1.55	6.162	0.522	0.2	0.313	1.623	0.703	1.358	2.019	2.516	2.56	3.521	3.611	2.422	4.539	2.846	2.313	3.907	2.521	2.714	1.878	4.341	3.672	5.787	3.989	2.748	2.729	1.751	1.335	8.504	6.988	3.267
Ebr01G050670	217.801	234.791	116.533	226.922	200.698	226.625	187.667	239.126	234.692	174.876	254.939	226.878	169.175	211.466	184.792	146.287	186.434	166.096	140.397	169.495	163.145	170.969	135.542	214.837	129.651	160.183	140.898	190.437	201.708	210.307	108.288	130.15	146.015
Ebr05G062010	16.606	28.725	26.62	43.467	66.298	46.918	40.483	43.134	34.969	30.314	24.197	26.957	32.262	28.819	24.395	29.266	25.065	24.169	28.143	27.428	24.957	26.981	33.876	33.053	33.916	29.479	30.507	33.628	25.724	21.297	34.208	25.577	22.917
Ebr05G036310	6.434	0.428	3.44	8.793	0.529	3.253	6.244	0.871	0.371	4.908	7.357	0.461	4.405	1.463	4.92	6.743	2.416	4.34	9.673	3.841	6.271	5.9	6.268	0.462	6.009	0.972	2.561	16.501	13.316	22.637	14.669	4.388	6.673
Ebr03G059280	0	0.635	0.26	1.726	0.126	0.148	0.934	2.158	0.766	0.462	1.207	5.931	3.324	3.254	4.143	2.499	3.774	1.226	0.615	3.173	0.911	2.282	2.962	1.907	1.485	0.85	1.763	0.422	0.529	0.067	0	0.107	0
Ebr06G059530	0	0	0.198	7.016	7.011	3.362	1.107	1.05	1.342	0.219	0.572	0.278	0.443	0.196	0	0	0	0.291	0	0	0	0	0	0.278	0	0.586	0	0	0	0.255	0.218	0	0
Ebr02G024710	82.717	95.515	74.347	100.042	108.216	132.163	106.709	122.891	113.151	105.345	138.875	124.958	121.157	129.635	158.185	113.721	154.032	156.927	107.651	134.844	142.347	152.03	99.866	167.064	98.003	164.374	140.251	118.138	184.494	222.409	97.864	177.568	172.886
Ebr06G004490	0.048	1.542	0.098	17.884	28.072	32.347	83.302	52.033	51.547	165.661	175.716	291.95	307.656	372.173	261.334	472.989	283.524	326.875	350.988	358.151	380.589	370.487	366.055	351.919	172.92	237.729	316.785	148.171	267.991	222.709	18.635	82.536	141.284
Ebr05G060830	0	0.874	3.843	1.978	0.337	0.553	0.655	0.266	0.189	4.912	4.477	4.347	22.832	27.931	24.962	64.556	47.018	41.676	69.156	35.515	44.396	68.802	126.692	36.492	63.545	30.861	64.744	75.627	33.383	52.641	1.754	0.861	6.083
Ebr01G073400	2.75	29.301	0.17	4.355	2.739	0.722	2.188	8.841	10.382	21.753	33.443	56.948	26.336	45.39	7.137	2.135	3.338	2.373	1.559	6.103	1.671	0.266	1.415	1.675	0.922	1.889	0.442	2.162	1.581	0.11	3.471	1.487	0
Ebr03G062420	0	0	0.202	6.103	20.991	32.869	4.145	22.797	12.413	5.296	63.892	9.457	3.766	23.015	28.471	5.688	21.979	27.013	8.909	17.55	15.293	20.108	13.126	60.734	10.047	33.818	14.276	5.604	12.182	10.592	17.986	31.794	72.363
Ebr01G029270	0.645	16.907	0.402	135.895	93.635	119.423	145.049	78.805	110.735	80.027	297.756	80.397	65.5	45.875	3.729	5.553	0.808	3.225	4.84	1.199	3.115	0.343	0.645	0.206	0	0	0.048	0	0.186	0	0.081	0.151	0.045
Ebr04G009900	30.919	95.968	45.009	56.7	115.113	131.897	49.203	137.228	110.398	33.316	74.788	61.839	29.424	78.184	56.914	32.179	72.78	63.164	29.709	64.253	61.335	60.44	36.567	119.785	46.092	106.476	84.586	53.398	107.599	108.865	48.29	118.653	123.919
Ebr04G032590	3.592	7.012	8.769	2.863	4.326	6.592	2.475	4.459	3.644	3.045	6.946	4.792	4.134	5.946	9.994	6.671	5.854	7.845	5.753	6.853	9.624	7.755	5.725	6.534	4.585	6.318	6.574	3.068	5.448	7.536	4.638	5.46	8.682
Ebr02G006400	3.781	3.358	0.889	0.857	3.585	2.615	0.886	2.414	3.244	1.863	3.72	1.806	1.328	1.274	0.89	0.339	1.092	0.727	1.425	1.081	0.648	1.082	0.194	2.366	0.671	0.147	0.515	2.058	2.007	2.04	0.655	2.238	1.707
Ebr04G038540	36.144	41.682	35.542	68.593	51.185	53.077	60.933	47.682	46.329	53.4	41.61	44.048	57.022	53.617	42.996	60.688	53.453	53.913	59.392	47.526	50.398	54.443	72.944	70.133	70.259	71.008	65.183	78.243	65.803	60.804	61.596	60.778	62.604
Ebr05G044480	5.253	5.036	3.078	10.577	7.563	7.209	7.962	6.996	8.313	7.302	10.014	5.528	8.434	6.953	6.755	6.225	6.692	7.596	8.138	5.403	6.783	9.342	9.662	10.276	12.35	9.063	8.82	10.799	9.622	9.539	8.375	6.098	9.117
Ebr04G072010	466.365	301.465	147.235	288.245	445.719	446.398	280.62	356.886	290.561	163.298	205.625	171.332	126.592	148.229	114.766	88.638	107.632	109.015	99.708	98.952	113.175	100.935	123.737	130.668	96.835	108.335	124.917	110.132	128.282	135.939	163.287	121.033	122.456
Ebr06G019660	21.566	10.373	39.273	17.01	12.955	16.05	14.55	13.001	14.324	19.294	15.669	34.877	21.251	35.911	68.967	40.712	60.023	51.431	28.929	58.525	49.135	55.242	24.651	35.293	29.5	74.318	47.147	22.348	26.207	26.969	14.992	29.66	20.539
Ebr03G046050	14.839	15.676	10.696	24.472	15.632	24.26	22.85	23.315	19.664	25.884	19.2	19.842	25.787	23.686	17.458	19.317	20.194	21.217	28.271	18.536	21.699	15.05	15.968	22.064	22.848	18.285	16.154	27.907	20.081	38.535	12.509	16.689	23.917
Ebr05G030660	15.179	15.544	26.62	29.821	25.247	27.412	22.083	22.265	22.948	14.663	24.745	20.257	21.37	22.886	25.65	16.321	26.279	30.002	19.958	24.264	28.907	29.383	15.29	25.214	19.732	29.137	29.398	37.459	35.154	53.858	15.023	26.398	27.547
Ebr03G065940	38.916	56.734	52.648	45.007	62	49.164	48.513	52.754	57.317	45.177	38.177	47.934	43.327	39.207	36.806	33.228	38.491	36.14	36.816	45.194	40.565	41.648	40.484	35.357	40.476	39.26	41.95	35.961	39.081	35.862	43.042	40.774	40.124
Ebr06G026810	0.087	0.426	0.133	4.03	2.615	3.149	5.176	1.793	2.062	1.034	1.93	0.937	1.243	0.661	1.133	1.015	0.273	0.784	0.466	0.486	0.291	0.209	1.045	1.251	0.543	0.593	0.405	0	0	0.287	0.245	0.274	0.548
Ebr04G070610	9.529	11.055	7.045	6.673	24.375	19.392	13.863	19.802	15.426	7.642	9.751	12.772	5.612	12.271	8.933	8.948	13.852	9.216	9.859	8.32	10.272	11.031	8.14	15.663	8.719	12.543	11.828	12.506	11.664	8.086	4.672	14.193	9.081
Ebr03G059090	9.846	8.17	13.315	9.405	7.053	9.294	7.783	5.376	5.145	8.242	7.781	7.395	8.162	6.237	6.736	8.787	7.655	9.335	7.46	5.851	8.03	7.472	7.764	6.885	7.724	7.334	8.225	7.542	5.951	8.855	7.264	7.153	7.759
Ebr02G051380	15.285	69.611	28.625	26.526	27.111	26.989	27.725	24.154	24.174	24.701	22.431	23.075	22.924	22.007	12.883	20.285	17.435	14.043	19.657	15.372	13.409	12.91	19.501	20.405	19.272	18.504	16.518	24.371	23.811	24.481	17.857	24.792	22.573
Ebr05G002600	2.139	1.52	2.615	1.032	1.23	1.854	2.687	3.705	1.974	1.45	2.209	3.371	1.953	1.946	2.617	0.996	4.016	3.207	1.429	3.406	2.383	3.412	1.069	1.842	1.776	3.233	3.69	2.018	1.107	3.095	1.927	2.469	1.882
Ebr03G072600	4.465	20.607	2.664	72.514	126.991	94.504	46.595	73.013	39.751	15.38	11.317	6.537	7.158	4.194	3.399	1.786	1.625	3.685	1.84	2.348	3.965	3.45	2.142	2.908	1.578	4.012	4.775	0.881	1.798	1.293	1.218	1.713	2.077
Ebr04G020320	4.981	20.636	8.547	20.04	35.469	38.289	37.734	42.003	47.719	33.234	58.771	47.405	28.046	39.982	32.057	15.014	24.941	29.294	14.875	28.916	28.553	27.471	16.693	29.233	13.069	27.072	27.454	29.054	34.4	39.941	8.607	14.516	24.592
Ebr03G016130	0	0.032	0	0.029	0.449	0.245	0.042	0	0	0.329	0.322	0	0.665	0	2.004	5.002	0	2.619	2.578	0	3.082	3.251	1.2	0.052	3.425	0.715	6.037	13.436	2.323	8.235	4.099	4.507	25.49
Ebr06G040990	2.034	2.204	1.948	2.29	2.975	2.469	4.041	2.687	2.628	3.908	2.281	1.807	4.271	0.781	0.747	3.695	0.866	1.098	5.763	0.972	2.356	2.401	6.098	2.745	7.825	1.66	4.21	4.558	0.702	1.445	4.535	0.854	2.148
Ebr03G012220	1.85	6.924	0.045	4.569	1.05	0	0.05	0.143	0	0.448	0	0.189	4.323	5.921	0	17.441	11.746	0	12.598	7.224	0.294	0.141	6.603	1.771	4.937	1.931	0	13.351	2.507	0	0.149	0.555	0
Ebr03G062760	2.754	4.565	1.683	42.074	35.306	34.928	16.667	22.365	8.897	5.084	3.116	2.894	3.352	3.619	1.264	2.993	1.724	1.789	2.331	1.169	0.614	1.757	1.743	1.318	1.778	2.636	1.705	1.84	1.425	0.966	1.24	1.831	1.962
Ebr01G042380	1.041	6.189	2.366	2.963	4.805	2.315	1.189	4.77	4.713	1.811	3.073	4.821	1.554	4.777	2.696	1.772	6.017	2.882	1.071	5.357	2.588	2.428	1.361	3.565	1.884	2.785	2.02	1.984	7.185	3.056	2.526	6.894	2.719
Ebr03G021910	6.277	4.617	2.862	6.215	3.549	2.383	4.198	3.617	3.29	5.56	4.929	4.186	6.826	4.266	2.908	4.574	6.719	6.999	6.146	5.519	7.24	5.819	6.719	3.973	6.595	3.612	8.161	6.874	5.979	4.836	8.247	8.86	7.504
Ebr04G049070	109.024	27.903	12.094	26.662	13.305	16.923	14.105	11.427	9.27	54.418	33.004	14.778	61.17	9.878	25.773	45.04	22.52	72.365	64.192	8.784	64.325	9.469	7.011	3.787	7.717	6.072	9.707	3.465	4.241	3.628	36.056	20.389	37.243
Ebr03G037990	0.349	5.651	2.486	17.032	3.152	5.542	6.171	6.418	3.42	7.586	10.677	6.87	10.842	7.665	4.8	5.786	2.073	4.313	2.563	3.192	1.165	0.973	1.045	0	0.483	0.264	1.041	0	0	0.115	0	0	0
Ebr04G027980	5.271	11.868	11.228	10.967	5.944	6.602	9.361	5.93	6.398	11.912	10.42	11.302	12.97	18.381	16.596	22.984	21.517	18.796	20.992	18.427	16.499	20.768	23.475	22.646	13.441	16.034	16.911	8.449	7.605	9.696	4.809	4.627	4.157
Ebr02G030940	0.836	2.767	1.703	3.055	4.684	5.71	5.727	5.595	5.436	4.466	4.374	4.465	4.856	3.994	4.766	4.868	5.899	5.811	6.094	4.84	5.333	7.031	4.633	4.473	7.466	5.054	5.849	5.288	2.884	5.098	3.081	1.834	5.064
Ebr03G000750	1.132	2.457	1.281	1.415	2.273	3.876	1.149	2.042	2.321	0.853	2.783	1.261	1.148	1.779	0.769	0.879	0.63	2.451	0.672	1.201	3.922	0.401	0.503	1.805	0.87	1.52	1.168	0.445	1.518	0.992	0.566	1.584	1.581
Ebr06G058280	95.447	88.57	62.486	55.995	60.844	57.545	70.843	60.734	71.406	66.614	69.861	73.566	68.056	62.452	61.099	46.633	50.881	52.688	53.719	49.75	52.461	50.397	47.96	49.016	56.449	45.486	52.539	55.42	55.967	59.252	65.47	45.855	61.284
Ebr06G046390	38.103	43.247	32.608	31.299	29.811	23.574	30.169	31.701	35.212	31.919	25.91	37.144	30.101	34.948	31.228	27.681	29.342	24.461	28.78	26.375	24.127	22.987	31.741	35.133	28.823	36.614	22.365	27.202	32.573	21.517	35.953	38.766	25.669
Ebr05G032980	1.821	0.18	4.328	0.136	0	0	0	0.073	0	0.191	0.05	0.048	0.077	0.511	2.372	0.982	1.14	3.286	0.811	0.537	14.911	8.121	87.806	23.281	145.332	132.8	166.476	221.798	348.9	469.466	85.843	90.762	130.821
Ebr05G001190	7.908	34.883	10.921	16.765	22.892	26.074	23.101	29.857	31.425	31.832	34.38	56.323	33.264	41.833	46.57	29.032	30.857	43.112	40.577	47.714	38.523	31.552	20.386	19.59	19.195	20.541	18.967	15.298	20.628	20.061	14.448	14.292	13.974
Ebr01G065710	1.839	15.392	42.268	3.379	284.879	396.398	0.6	198.479	55.145	0.297	58.905	31.609	0	31.055	38.162	0.612	26.959	37.403	0	35.125	19.601	26.391	0	16.965	0	81.369	38.681	0.619	28.086	51.819	0.296	59.808	24.434
Ebr04G010780	22.333	13.64	14.83	184.161	180.567	279.919	277.17	275.445	318.27	338.121	343.987	231.396	338.995	273.509	338.737	373.834	262.635	331.071	422.189	275.208	342.208	367.991	455.424	323.564	471.433	365.375	347.628	536.806	323.578	312.727	207.412	202.305	290.22
Ebr06G001940	38.672	23.996	43.376	168.603	150.651	334.364	313.915	173.675	184.416	330.233	385.324	152.13	291.322	197.383	322.314	322.97	191.995	389.375	381.741	189.229	398.468	366.351	436.228	324.955	504.574	271.228	503.511	536.399	259.567	673.987	233.237	205.055	446.864
Ebr04G011960	74.464	114.813	33.44	42.21	34.69	41.396	57.021	41.67	70.204	51.159	148.437	69.493	38.586	80.017	76.727	32.214	41.77	54.532	24.727	40.828	50.025	49.854	110.844	197.841	116.699	45.406	55.119	45.863	51.667	28.768	52.236	56.13	64.027
Ebr06G058330	37.012	51.289	23.419	21.641	23.04	23.765	26.892	26.107	20.379	31.686	38.476	37.36	22.715	38.537	27.875	19.916	19.304	32.785	26.979	21.428	29.67	29.963	26.056	43.466	27.157	30.086	34.598	23.806	26.599	44.994	48.934	42.076	59.573
Ebr01G058560	16.965	19.67	17.02	33.022	56.774	50.37	65.731	82.03	95.845	58.763	62.108	74.562	60.205	76.055	71.274	73.918	84.571	71.704	71.991	94.973	78.57	87.615	76.346	78.606	70.831	74.73	84.902	96.667	100.762	85.509	60.655	71.254	71.627
Ebr04G025320	22.132	17.81	0.291	47.717	15.923	1.756	60.825	27.948	39.184	95.999	3.535	51.993	126.381	59.51	4.429	169.861	82.483	3.537	198.669	83.562	3.863	3.992	170.376	84.575	98.296	69.378	3.937	87.695	49.395	2.963	89.41	41.121	2.382
Ebr04G062180	16.881	13.99	7.594	14.363	9.536	12.194	20.157	13.326	16.796	16.612	12.661	12.092	16.692	10.236	10.112	14.742	8.892	8.857	16.449	9.518	8.148	9.647	13.494	10.802	8.661	6.484	6.999	9.041	5.216	3.978	6.652	4.871	3.36
Ebr01G061420	48.228	23.005	39.412	71.236	95.017	92.36	117.812	99.813	124.082	140.559	120.143	185.756	168.024	228.73	241.529	244.22	283.172	242.943	251.503	269.629	240.985	230.399	173.596	206.707	197.702	257.466	181.697	224.043	200.797	129.375	118.958	170.892	138.181
Ebr04G066490	42.728	40.258	87.041	42.153	60.894	56.346	71.46	61.617	83.331	91.888	117.883	96.58	105.725	104.481	81.579	83.979	110.165	88.632	78.862	93.23	77.615	75.477	98.883	119.727	108.031	119.196	98.776	160.723	136.723	155.314	118.067	128.08	125.052
Ebr04G045330	24.826	32.65	31.722	36.412	31.319	35.571	37.7	29.569	28.498	31.187	16.24	19.156	29.163	15.778	8.479	26.059	13.675	11.549	26.203	12.071	10.398	9.102	25.376	13.282	24.422	12.259	11.412	16.055	6.328	5.63	14.045	9.753	6.765
Ebr01G019220	22.797	48.533	19.883	74.541	109.072	104.839	106.201	95.886	101.857	92.618	100.144	79.364	77.969	63.127	56.831	28.421	36.122	48.21	35.974	47.204	33.025	28.564	17.023	16.302	11.899	12.832	10.179	12.588	14.456	9.803	4.642	4.211	3.81
Ebr01G062810	1.19	9.337	0.96	109.661	56.366	35.59	100.632	118.137	124.337	55.378	52.985	46.545	47.594	29.323	3.186	6.931	15.025	1.784	6.164	21.558	2.486	2.452	4.659	3.061	5.902	3.448	0.724	7.136	5.133	0.652	4.356	3.071	0.187
Ebr02G029150	3.507	6.314	4.366	2.585	4.322	2.533	3.225	5.062	5.394	3.743	2.875	4.327	5.557	4.332	2.98	3.743	4.268	4.819	4.296	4.498	4.449	3.263	5.256	4.754	4.583	3.975	2.973	4.365	4.368	3.331	3.729	4.6	3.796
Ebr02G036460	1.376	2.026	2.102	1.543	2.648	2.72	1.985	2.117	2.13	2.414	2.565	2.438	1.859	2.635	4.431	3.289	4.533	3.908	5.468	4.612	5.405	4.967	3.799	4.366	6.513	4.98	5.093	6.704	4.122	5.477	3.914	6.536	8.058
Ebr03G045790	1.045	2.817	3.117	7.771	23.551	4.098	6.263	27.757	24.798	4.555	3.359	21.814	4.599	29.718	3.596	8.821	25.646	3.636	4.139	28.162	3.575	2.44	4.065	55.333	4.492	36.545	4.209	1.848	17.765	1.031	21.219	64.145	6.709
Ebr03G019860	0.796	0.848	15.559	0.077	0	0.031	0.036	0	0	0.288	0.188	0.046	0.472	1.319	1.46	1.779	1.832	2.194	2.297	0.861	2.659	2.69	3.18	5.847	5.328	9.523	5.489	4.316	4.995	5.986	10.284	12.289	22.004
Ebr05G002940	46.605	83.16	49.008	38.003	51.86	38.779	46.339	53.312	62.404	42.998	46.695	71.184	40.611	48.116	44.77	26.888	36.716	42.913	31.127	44.872	42.09	37.246	27.096	30.543	26.824	31.671	35.979	18.232	33.369	39.639	32.074	30.928	27.258
Ebr05G044000	1.373	2.58	1.933	4.226	7.403	8.199	2.934	4.411	2.88	1.403	1.228	1.13	1.116	1.24	0.402	2.176	1.992	0.7	2.771	1.883	1.204	0.769	2.203	2.243	2.02	2.383	1.84	1.016	0.63	0.365	2.45	2.314	1.542
Ebr05G019880	5.412	10.664	14.458	12.778	17.66	16.89	14.853	16.867	14.415	10.973	8.976	10.311	10.542	9.438	9.326	9.412	9.134	8.263	10.496	11.663	9.194	9.133	10.602	9.244	10.65	9.474	8.621	8.117	8.744	9.88	10.499	8.796	8.617
Ebr05G018620	39.056	33.775	30.111	3.637	2.618	2.455	4.51	5.587	8.526	24.48	29.612	36.33	32.713	69.474	74.546	61.428	96.341	80.703	75.096	81.96	75.509	61.173	62.326	72.886	69.201	78.761	70.839	189.329	193.736	185.703	91.536	137.126	126.074
Ebr02G054400	56.694	61.232	57.982	62.51	59.642	62.553	64.73	74.24	68.785	75.399	64.303	73.379	79.032	80.601	79.278	84.428	80.718	84.06	91.225	81.541	89.783	91.898	97.113	102.966	97.546	102.93	78.086	112.332	121.465	109.977	76.079	85.394	86.401
Ebr06G023630	0.07	0.496	0	0.168	2.009	0.286	1.017	1.531	3.223	2.407	0.799	4.103	2.311	2.806	0.961	2.623	2.207	1.23	2.87	3.086	0.7	1.643	0.541	1.554	1.474	1.24	0.788	0	0.903	2.297	0.079	0.311	2.019
Ebr04G014610	6.916	2.136	5.146	4.642	7.66	6.488	3.708	5.86	3.955	2.379	2.041	2.068	1.578	2.674	1.748	1.961	3.614	2.614	2.411	2.585	3.885	3.357	2.464	3.367	3.911	3.09	3.272	4.823	5.809	4.351	3.86	4.102	4.763
Ebr01G001890	9.72	31.144	29.195	23.476	9.822	13.345	29.515	9.493	11.451	29.773	18.979	11.377	31.854	13.626	20.369	27.163	10.769	17.236	23.27	11.919	15.249	17.415	16.779	11.339	15.165	11.063	10.811	27.703	12.199	11.805	20.584	9.679	15.599
Ebr05G003850	2.493	2.499	2.703	4.073	1.388	1.472	2.755	0.958	1.113	2.999	3.323	1.959	2.661	1.707	2.214	2.154	2.013	2.291	2.364	1.408	1.433	2.052	3.054	1.154	2.448	1.58	2.561	1.138	1.942	5.183	4.075	1.435	1.82
Ebr03G069360	16.817	37.226	14.126	29.829	27.113	25.255	27.801	26.879	32.273	25.354	33.339	29.118	27.191	27.426	24.563	20.974	20.452	24.731	20.344	23.729	20.286	23.072	20.268	21.164	16.707	17.887	16.497	13.252	22.339	23.378	15.435	16.895	16.783
Ebr05G052290	0.352	1.561	0.119	0.283	2.601	0.565	1.338	3.427	4.328	1.192	3.978	4.535	2.274	6.99	3.407	0.956	8.364	4.217	1.723	9.705	2.089	7.479	3.631	8.581	5.028	9.212	4.355	5.806	17.59	7.247	4.092	26.448	6.19
Ebr05G002550	0.026	0.046	0.498	0.642	0.19	0	0.059	0.084	0.148	0.407	0.836	0.369	0.705	0.234	1.536	0.51	0.258	0.888	1.135	0.123	1.835	0.205	0.051	0.111	0	0.156	0	0.182	0.355	0.339	0.058	1	2.298
Ebr0G018740	105.231	346.662	42.825	541.379	339.438	180.085	328.062	350.205	461.303	329.203	599.899	563.969	329.551	773.21	395.373	392.267	681.899	417.577	264.588	594.613	482.107	546.707	578.709	1345.8	805.942	1448.18	1236.48	1456.17	1828.88	1101.23	617.057	817.683	734.175
Ebr02G028530	36.962	46.928	629.703	7.183	6.025	8.287	11.785	7.635	13.947	245.37	49.834	163.031	313.055	389.557	742.164	1058.81	588.632	758.44	1174.98	586.199	770.539	903.388	805.875	773.904	340.026	708.015	538.77	104.349	81.925	32.606	8.517	89.584	140.254
Ebr05G017650	0.429	1.525	1.239	2.013	9.407	6.96	4.166	5.267	2.559	2.587	1.689	1.743	2.367	2.82	2.079	1.416	3.135	1.394	1.339	3.873	1.355	2.168	3.932	3.492	4.257	4.758	4.272	2.784	2.098	2.259	4.028	4.58	3.148
Ebr02G019970	3.962	3.012	3.985	7.843	3.377	4.579	4.382	4.289	3.742	3.833	3.398	3.086	4.887	4.379	5.491	4.844	4.928	4.305	4.665	4.77	4.027	4.265	4.181	4.229	4.145	4.041	3.844	6.219	6.32	7.002	5.492	4.911	3.766
Ebr03G010980	50.199	19.085	9.066	3.82	2.822	1.681	3.66	4.524	2.773	3.59	2.787	3.772	5.29	4.252	3.677	5.632	6.699	4.762	9.867	4.693	7.938	4.975	10.581	8.134	11.959	8.737	7.746	10.631	14.907	17.241	18.142	16.968	18.745
Ebr01G055660	23.051	14.548	4.075	21.672	19.098	13.669	20.446	19.594	16.318	10.118	4.708	5.732	6.032	6.353	1.675	2.329	3.696	2.856	3.119	3.109	2.122	1.063	3.807	6.631	3.954	5.11	2.528	6.627	7.147	3.884	8.633	3.848	4.012
Ebr02G070190	0.244	0.588	0	9.448	11.892	7.826	6.649	4.946	2.092	2.128	0.669	0.15	0.477	0.07	0	0.041	0.175	0	0	0	0	0	0	0	0	0	0	0	0	0	0	0	0.044
Ebr05G000640	0.689	0	0	3.046	0	0.415	1.081	0.186	0.298	3.113	0	0.123	3.635	0.696	0.658	5.013	0.323	0.774	6.098	0.274	1.343	0.961	10.065	0.618	10.84	1.171	1.257	8.02	0.891	1.585	9.791	0.632	0.649
Ebr01G053250	13.723	19.009	26.278	13.24	17.41	10.997	16.671	17.115	20.264	24.812	17.818	27.368	25.929	25.961	17.127	21.86	19.651	17.28	24.06	23.945	24.334	17.51	27.315	26.316	26.43	23.393	26.073	31.847	29.35	29.024	25.711	26.382	24.705
Ebr06G040040	1.248	1.726	6.207	0.28	1.002	1.929	0.928	0.534	0.435	1.115	4.71	1.497	1.556	1.32	5.681	1.385	1.235	5.655	1.784	2.125	5.657	5.276	0.638	0.875	1.084	0.833	4.928	2.259	1.502	6.603	1.764	2.314	7.588
Ebr06G059080	0.57	1.806	0.456	22.897	19.824	25.235	53.559	40.171	78.287	91.262	109.254	109.933	102.728	121.619	108.459	85.179	86.626	109.289	118.579	89.969	102.008	125.753	122.039	112.006	114.441	95.669	74.168	143.399	71.154	57.258	48.511	30.269	36.57
Ebr02G025870	45.472	37.688	63.794	33.273	34.915	36.203	33.203	35.96	34.99	40.848	34.114	35.673	40.475	37.258	34.627	46.12	38.387	37.324	44.322	38.416	37.692	36.798	47.742	44.018	47.286	40.171	41.071	51.353	44.106	36.606	42.81	42.067	34.082
Ebr04G041780	0.978	0.212	1.773	1.208	0.549	1.952	1.552	0.052	0.11	1.213	1.126	0.205	0.952	0	0.62	1.083	0.03	0.787	1.243	0.114	1.567	0.913	1.382	0.137	1.419	0.108	1.93	0.731	0.123	0.753	1.665	0.075	0.989
Ebr03G052880	0.59	0	0	2.263	1.492	2.711	2.851	1.868	2.828	2.411	2.948	2.732	4.403	2.524	2.708	3.595	1.648	3.131	7.099	1.952	3.388	1.593	1.724	0.587	0.314	0.206	0.542	1.874	0.626	1.075	0.511	0.238	0.913
Ebr05G060910	27.052	7.844	8.259	25.827	9.045	5.251	25.568	6.425	6.807	23.24	4.124	6.575	22.874	7.846	5.541	21.295	6.004	4.293	21.765	6.043	3.843	4.843	22.445	7.776	23.298	5.945	5.585	19.286	6.011	5.628	16.978	5.214	4.945
Ebr03G054600	22.209	18.165	12.567	18.751	8.634	9.89	16.632	10.083	13.407	22.488	19.731	16.422	19.073	20.191	22.158	31.236	25.209	19.569	22.445	22.431	15.605	16.504	18.691	23.08	16.961	24.54	18.693	19.336	24.026	21.568	9.948	15.369	11.908
Ebr04G073580	1.032	0.063	0	0	0.058	0	0	0	0.082	0.442	0	1.325	1.177	2.588	0.218	3.231	3.696	0	5.561	2.831	0.277	0	1.528	2.859	2.018	4.139	0.142	0.545	1.841	1.123	51.664	55.28	26.115
Ebr06G004900	50.714	56.373	36.896	86.066	56.593	61.652	48.487	46.545	42.448	37.972	39.734	37.558	29.964	38.052	29.888	38.628	31.74	30.437	34.268	30.125	25.642	28.203	29.337	43.237	32.512	30.541	27.509	34.116	26.471	20.939	37.297	27.709	32.537
Ebr01G034950	6.544	42.626	9.186	20.292	18.571	17.319	26.683	20.718	28.99	28.647	28.965	30.41	23.904	22.284	16.737	13.702	12.665	12.447	13.007	13.832	13.536	9.91	10.22	12.787	7.989	10.055	8.39	6.03	10.053	7.233	2.291	4.097	2.005
Ebr02G016880	9.771	8.961	15.325	41.416	35.959	35.168	47.87	34.118	44.769	56.399	70.051	42.127	68.877	61.933	79.981	85.782	60.29	71.1	74.419	61.126	69.59	76.745	72.191	77.496	63.785	73.759	60.253	112.781	101.587	81.331	49.376	75.766	77.275
Ebr01G060690	1.174	3.824	1.861	2.203	0.643	3.771	0.149	2.967	2.108	14.01	2.696	0.374	0.596	1.055	1.397	0.456	1.96	1.174	1.221	1.039	2.907	1.665	0.391	1.124	5.597	1.578	4.502	3.385	0.45	2.575	0	0.685	3.117
Ebr06G027960	227.196	183.366	183.634	146.866	101.135	95.039	97.723	99.413	84.509	87.479	88.323	75.311	86.761	82.073	66.806	80.77	70.336	73.628	82.003	65.81	67.365	76.222	82.563	94.868	84.842	89.26	83	115.109	77.701	95.364	190	160.703	147.007
Ebr06G021080	124.065	166.767	248.854	106.284	151.563	126.545	126.224	133.683	149.544	127.541	118.443	156.488	131.998	129.052	162.444	127.526	149.688	153.425	137.006	191.674	165.716	170.137	139.688	129.322	129.738	146.211	156.787	107.828	164.492	178.028	176.128	173.735	168.384
Ebr01G017360	0.841	0.871	0.428	1.353	16.877	0.878	0.88	0.759	0.323	0.555	0.621	0.201	0.56	0.567	1.501	0.571	0.088	0.63	0.656	0	0.859	0.894	0.21	0.805	0.194	0.106	0.558	0.248	0.121	0.922	0.552	0.294	0.529
Ebr03G009320	3.105	4.065	2.818	9.859	21.477	21.301	12.273	22.521	12.01	8.098	4.141	4.278	3.861	5.935	2.344	6.49	6.952	4.416	6.89	7.479	4.257	4.921	11.437	11.058	12.752	8.995	9.772	8.544	7.794	6.624	8.45	9.337	5.431
Ebr0G018230	10.051	8.924	9.816	22.18	10.128	15.855	11.522	12.851	10.306	8.553	10.008	8.652	8.023	8.527	8.73	8.332	8.646	9.486	7.959	6.651	10.043	7.784	9.257	8.905	9.385	8.688	8.89	7.852	11.129	12.893	12.946	8.854	10.347
Ebr04G060200	398.848	670.382	829.127	1126.02	404.612	598.975	587.141	478.122	508.802	1292.88	640.554	504.906	1134.32	525.257	568.879	448.54	399.369	1012.88	875.921	358.379	645.77	276.898	146.666	145.42	136.278	218.434	113.603	247.092	294.585	470.016	535.167	720.942	933.188
Ebr03G073740	3.219	2.371	6.975	4.57	4.051	3.43	2.111	3.188	2.291	2.631	2.223	1.374	4.532	2.076	1.466	3.907	3.686	2.772	4.118	1.526	2.898	3.058	3.558	3.44	3.411	4.243	3.907	4.684	4.961	2.702	2.621	1.796	1.464
Ebr06G054220	12.064	23.754	14.881	5.749	9.173	7.358	6.373	6.321	7.151	10.929	10.892	16.399	8.276	11.594	7.829	5.391	6.504	10.758	15.503	7.535	6.504	2.051	1.645	0.923	1.922	1.594	1.229	2.154	1.198	0.338	0.463	0.999	0.647
Ebr0G005690	1.913	1.568	0.3	2.011	2.781	4.677	3.192	2.549	9.846	4.157	18.456	6.957	7.388	4.61	5.852	3.256	6.263	12.574	5.9	11.011	13.277	30.511	9.852	5.703	29.523	8.228	28.116	10.412	22.589	10.839	10.935	15.133	18.87
Ebr04G046470	2.264	2.233	0	7.987	1.24	1.696	6.174	106.738	3.627	14.069	0	4.684	5.883	36.981	0	23.868	349.135	20.924	265.183	208.015	61.631	1.404	15.33	170.934	24.533	12.733	9.51	234.295	1117.66	1070.31	4.389	1542.88	108.925
Ebr04G022890	9.325	8.865	16.207	4.816	11.62	8.089	7.521	13.416	13.084	10.072	8.899	14.805	9.888	12.149	11.932	8.485	16.568	9.319	9.215	13.6	10.822	11.72	10.942	11.966	12.959	13.221	11.28	12.501	13.988	13.591	14.764	15.272	11.309
Ebr01G046000	6.764	6.133	3.518	30.266	49.085	65.946	34.183	48.389	37.831	24.448	25.73	13.371	16.901	18.95	16.151	21.834	16.47	20.279	23.304	18.539	27.085	23.852	36.903	29.373	47.427	29.33	41.2	42.17	23.629	38.328	20.213	24.469	26.265
Ebr03G036130	5.018	1.585	6.586	18.428	5.353	10.875	15.757	10.448	9.519	14.832	13.243	10.508	18.003	8.826	14.908	19.216	11.114	14.105	14.122	11.216	12.255	12.314	12.391	10.597	14.021	11.595	11.652	15.989	10.986	13.392	6.031	6.735	8.372
Ebr04G060300	63.975	47.446	23.417	94.392	52.866	52.689	62.875	53.225	61.746	55.864	52.56	49.083	46.554	47.387	39.333	42.325	44.931	38.414	38.617	35.011	32.997	32.465	35.412	36.522	35.205	42.71	27.248	52.185	57.051	53.427	27.932	36.427	25.933
Ebr06G040900	2.413	14.711	2.867	3.362	7.335	4.957	8.356	6.791	9.556	5.998	13.053	11.292	6.607	7.802	4.182	4.495	5.436	4.34	4.836	4.994	2.598	6.285	3.616	5.079	2.893	4.618	5.015	2.276	3.329	4.02	2.445	2.532	4.246
Ebr03G003410	0.491	2.549	0.184	1.746	3.017	2.516	4.665	4.9	13.604	3.565	4.464	10.226	2.656	12.1	1.978	1.957	7.575	1.163	2.143	12.681	1.555	1.485	1.757	5.085	3.542	1.29	1.647	0.64	0.981	0.17	0.553	3.338	0.293
Ebr05G008290	32.584	5.754	15.432	11.814	11.25	9.406	11.567	12.846	12.951	17.018	15.487	22.099	19.995	21.768	27.501	20.087	28.334	19.702	23.053	21.07	19.519	20.525	18.605	28.691	27.909	30.759	21.919	30.244	31.485	26.051	24.15	24.04	25.014
Ebr01G074720	5.251	7.388	3.415	9.727	16.122	14.506	13.611	13.962	12.463	9.482	7.303	7.472	7.691	6.041	6.702	8.593	7.639	7.605	9.577	8.557	6.659	7.243	9.997	8.352	10.53	7.48	8.167	7.656	10.158	9.543	9.647	7.893	6.668
Ebr04G033970	604.935	33.304	270.946	40.965	45.71	56.614	14.034	33.952	12.241	85.183	86.962	44.403	67.966	40.557	39.207	40.982	106.455	80.318	67.039	33.369	90.574	60.154	51.753	74.042	83.001	112.964	77.502	52.156	53.998	22.8	424.837	282.393	213.568
Ebr06G040940	15.482	11.202	3.569	37.803	38.479	34.425	49.466	46.009	45.423	43.199	29.33	37.699	40.636	33.61	15.494	29.824	28.392	18.624	40.613	25.765	18.806	20.425	54.241	46.274	40.815	35.24	20.88	46.581	19.67	15.838	16.643	19.924	16.58
Ebr04G001450	7.351	7.467	15.514	11.693	6.519	7.488	7.186	6.298	7.26	6.992	9.364	8.562	10.198	6.841	6.147	7.451	5.693	3.568	8.34	3.873	4.065	6.495	13.423	11.159	6.878	5.675	6.526	1.809	4.196	4.174	2.62	1.72	4.122
Ebr01G040800	23.134	78.809	114.013	20.464	16.355	20.806	31.848	23.103	30.882	46.796	34.945	43.974	54.755	41.486	43.907	44.431	44.439	52.393	50.256	50.465	51.668	47.77	44.294	39.935	39.72	38.395	30.979	29.649	33.917	53.271	46.599	48.425	43.428
Ebr01G073240	1.465	5.506	1.79	0.824	3.771	2.257	3.01	5.338	4.956	2.483	4.25	6.295	2.451	5.526	4.48	3.411	6.172	3.001	3.132	6.84	3.426	5.373	7.122	8.339	9.795	10.108	6.218	5.872	7.41	3.789	7.531	10.4	7.181
Ebr04G057080	657.433	285.083	73.467	0.496	0.152	0.595	0.282	0	0	0.07	0	0	0	0	0	0	0	0	0	0	0	0	0	0	0	0	0	0	0	0	0	0	0
Ebr02G075630	117.495	103.789	84.537	77.984	51.232	36.744	126.561	47.949	47.464	530.525	168.196	167.607	423.649	252.344	265.131	353.315	263.663	460.772	744.052	243.192	351.025	167.002	103.968	287.704	107.675	187.682	146.601	43.013	73.763	46.842	47.41	86.295	78.957
Ebr01G059030	19.582	9.754	13.297	21.823	20.211	17.94	11.906	15.685	10.468	8.006	12.215	9.466	8.174	11.503	8.157	9.176	11.757	8.83	10.744	13.053	7.093	7.617	8.67	10.969	10.022	8.421	6.231	10.794	10.434	10.156	6.991	6.515	6.905
Ebr01G023550	19.073	17.928	24.906	6.403	0.517	0.673	11.805	2.95	9.994	2.29	5.154	44.941	2.391	14.12	9.51	2.034	7.083	5.027	2.988	20.799	9.027	1.449	0.279	1.103	0.967	2.323	7.879	2.883	21.207	18.194	0.393	4.179	2.284
Ebr06G023940	17.368	39.768	4.67	6.367	16.859	12.223	7.456	9.076	9.511	2.983	10.114	5.441	3.382	3.744	3.329	1.24	1.507	3.402	0.433	2.212	2.941	2.807	0.555	1.263	0.641	1.12	6.145	0.546	1.678	2.802	1.252	1.944	3.843
Ebr04G069990	2.358	2.473	5.587	5.687	4.605	7.109	3.96	4.199	3.765	3.263	6.076	2.815	3.958	3.039	5.776	2.885	3.529	4.508	2.717	2.802	5.691	3.815	2.578	2.305	2.317	2.815	3.265	2.438	4.096	4.72	2.501	2.887	3.265
Ebr04G048400	36.311	12.258	19.345	14.798	18.459	16.882	10.603	14.312	11.1	6.429	9.135	6.653	4.105	5.538	2.047	2.436	8.85	3.888	3.466	2.597	2.609	3.403	6.563	4.984	7.872	4.362	5.439	1.727	1.154	1.706	11.775	8.209	18.354
Ebr05G044660	59.249	14.017	117.962	43.488	37.227	48.196	58.695	60.157	63.676	86.873	70.805	89.634	105.124	100.023	131.903	125.297	162.422	126.99	109.905	132.862	122.2	138.302	172.032	158.681	161.478	182.257	130.9	301.49	244.039	266.453	151.43	200.654	190.644
Ebr01G006190	6.202	8.812	5.054	19.492	13.714	11.187	9.27	10.988	9.757	6.372	7.487	5.816	6.948	7.521	3.967	6.828	7.199	4.057	4.521	3.95	4.145	4.676	6.986	5.503	5.461	6.987	4.489	5.452	4.473	3.411	5.714	4.615	4.537
Ebr05G043840	1.127	0.834	1.339	0.528	1.157	1.176	0.75	0.508	0.65	0.637	0.416	1.211	0.964	0.949	0.574	0.328	0.94	1.126	0.878	0.598	0.523	0.898	0.657	0.404	0.39	0.426	0.623	0.886	0.486	0.494	0.951	1.084	0.826
Ebr05G061490	35.184	18.308	7.919	43.32	28.789	23.412	21.069	24.613	21.231	14.792	14.448	16.285	10.892	13.725	10.16	8.996	9.116	11.655	8.088	11.203	8.112	6.435	10.62	10.03	11.302	13.014	9.401	5.048	11.712	8.22	15.846	8.83	8.723
Ebr04G029420	5.481	5.736	8.374	14.164	6.273	7.541	8.716	4.238	5.645	3.539	9.82	5.609	8.264	4.945	5.688	5.698	4.41	4.108	6.017	7.168	6.105	4.371	4.107	3.372	2.167	3.254	3.896	2.539	2.701	3.862	3.306	3.903	2.215
Ebr06G014730	209.572	88.232	48.749	255.856	116.405	147.065	112.027	112.251	83.317	74.028	81.656	51.256	65.332	69.11	59.558	61.314	56.187	58.373	61.652	45.963	63.352	60.883	91.046	116.744	83.207	80.011	78.899	120.792	95.452	116.061	165.983	102.459	122.025
Ebr03G067840	5.681	5.593	7.296	18.37	6.698	6.661	13.255	9.427	10.116	21.563	24.146	25.304	25.929	30.268	45.052	25.958	24.195	42.675	30.534	19.663	33.017	30.631	24.497	35.721	25.035	36.303	32.282	16.384	26.841	20.875	15.366	14.127	15.915
Ebr02G066380	86.25	161.613	92.418	105.658	169.277	114.308	238.406	205.594	312.197	576.732	421.535	538.588	593.154	543.063	773.602	736.229	570.529	710.449	689.163	633.854	611.026	635.385	398.107	402.296	265.676	322.389	317.6	129.628	174.441	121.277	113.673	114.263	129.674
Ebr0G010020	84.25	70.245	40.013	60.074	77.797	54.424	50.858	65.049	52.497	33.83	30.024	39.402	27.538	39.366	23.721	31.009	37.435	26.898	28.036	31.056	28.491	28.571	38.442	44.825	51.776	46.013	43.747	60.537	45.62	43.645	82.642	73.931	63.897
Ebr04G060160	217.615	106.618	101.979	0.074	4.013	4.704	3.63	4.489	2.605	6.717	63.156	21.454	9.726	39.346	16.067	33.532	73.419	19.961	30.232	50.688	27.816	31.305	37.982	77.047	147.326	356.439	319.476	2863.08	4603.01	1781.28	1190.12	1513.29	1182.29
Ebr05G012450	0.078	0.139	0	32.44	28.584	57.727	44.816	39.146	60.783	25.986	96.354	33.17	35.623	71.26	59.376	18.748	40.749	62.187	23.087	47.462	48.914	78.848	24.151	31.151	57.887	48.959	41.736	43.561	28.513	21.538	6.704	9.208	8.668
Ebr04G015460	1.895	0.925	0.869	33.287	20.709	5.019	15.685	5.539	6.121	40.364	12.022	16.017	39.673	13.309	14.926	21.623	5.337	23.576	22.79	7.542	22.478	9.671	9.183	9.248	10.356	12.743	8.925	5.474	10.458	10.717	11.628	17.101	16.675
Ebr02G057770	11.382	33.934	28.759	27.422	34.115	32.278	52.158	37.946	47.475	50.171	34.382	45.925	52.189	37.069	33.907	37.035	27.775	33.894	40.887	33.492	32.562	31.746	39.298	33.034	33.277	31.908	34.406	28.972	24.763	27.19	25.134	31.321	27.219
Ebr05G024690	0.128	1.026	0.392	2.683	7.417	3.502	6.692	13.386	24.331	18.806	15.655	49.832	25.773	78.125	40.372	36.665	110.156	42.647	36.19	89.09	36.931	62.979	54.803	155.606	53.274	105.514	51.938	137.977	117.693	107.139	49.325	103.929	94.659
Ebr06G044500	7.965	2.096	26.743	10.199	11.717	6.914	12.014	9.901	14.407	7.89	17.847	9.299	6.283	10.534	6.618	5.496	7.878	6.044	6.308	6.732	3.724	5.489	5.797	3.388	3.946	1.04	2.349	1.044	0.339	0	0	0.206	0
Ebr06G015650	12.054	34.415	57.208	26.665	19.223	15.942	38.266	24.745	34.133	37.069	20.052	34.334	46.861	30.909	24.371	41.202	39.97	34.119	48.281	47.458	41.001	41.328	72.217	56.428	64.584	64.102	71.157	55.92	51.824	63.416	97.39	62.428	107.746
Ebr04G038840	8.85	48.881	5.349	9.962	5.139	5.683	13.136	7.218	7.283	16.736	13.233	17.076	21.475	16.457	28.246	34.283	12.851	21.669	25.31	15.969	11.961	8.752	18.925	6.945	4.082	1.516	5.871	3.27	1.628	3.88	2.259	1.424	2.374
Ebr01G036730	0.622	0.127	0.146	1.268	0.393	0.714	1.146	0.336	0.193	1.135	0.353	0.103	1.036	0.169	0.329	1.225	0.18	0.323	1.661	0.343	0.426	0.496	1.314	0.24	0.761	0.253	0.412	0.536	0.577	1.321	1.373	0.426	0.631
Ebr04G037260	30.778	10.85	8.219	0	0.426	0.056	0.066	0	0	0.456	0	0.413	0.986	1.573	0.176	2.819	1.226	0.864	3.312	0.275	0.449	0.552	3.398	0.91	0.478	0.348	0.535	0.34	0	0.227	0.519	0.06	0
Ebr02G011340	8.14	3.233	22.31	9.876	7.905	8.838	11.423	11.953	19.156	14.818	26.772	24.172	23.708	24.887	25.352	20.232	17.636	27.776	20.925	17.012	27.892	20.3	19.106	25.704	25.514	37.53	30.789	26.143	26.139	42.358	39.526	37.086	51.687
Ebr02G000160	2.199	3.224	6.044	4.988	4.484	4.357	5.259	4.313	3.638	11.724	6.337	5.737	10.322	6.458	5.268	9.664	5.818	9.984	12.505	8.225	10.331	6.751	6.282	3.931	6.172	3.136	5.01	3.45	1.897	2.975	4.579	6.293	5.139
Ebr03G017830	3.881	3.015	49.339	0.63	1.411	0.575	0.298	1.293	1.808	0.38	2.753	2.994	0.681	3.809	3.596	1.304	5.325	5.706	0.798	2.614	7.607	7.44	5.556	10.499	7.59	11.956	16.043	20.155	16.864	25.377	65.422	35.441	53.765
Ebr05G015910	321.657	233.636	1314.36	162.783	115.466	117.713	189.186	141.176	160.502	310.682	204.847	325.611	369.791	418.269	452.546	587.962	632.317	481.977	476.847	506.992	462.702	513.479	770.403	634.271	775.837	579.721	620.259	948.961	681.127	804.093	599.344	628.065	533.155
Ebr04G011690	64.301	0.065	0.373	0.648	0.422	0.141	0.586	0.318	0.169	1.326	0.108	1.366	2.677	8.002	12.672	17.502	7.342	21.432	6.369	9.455	14.7	7.367	1.172	1.368	0.101	0.665	0.681	0.519	0.126	0.096	0.248	0.077	0.092
Ebr03G036940	10.102	8.121	10.567	44.997	51.037	57.455	25.093	48.77	31.496	7.713	24.371	22.491	9.034	15.589	11.065	7.948	13.841	9.004	5.108	14.344	6.386	8.709	3.001	8.621	4.911	23.724	10.143	3.38	12.714	10.234	1.537	9.597	6.521
Ebr06G054570	1.339	1.642	2.88	1.282	0.908	1.249	0.388	0.737	0.613	1.538	1.286	1.279	1.528	0.688	2.081	1.213	1.49	2.008	3.665	1.591	1.965	1.661	0.935	1.007	0.882	0.514	1.382	0.627	0.403	2.349	2.681	2.387	2.753
Ebr05G057910	1.874	2.67	1.193	2.543	2.022	1.467	1.962	2.368	1.712	1.5	1.959	1.455	1.649	1.697	1.613	1.546	2.395	1.756	1.461	2.238	1.653	2.242	2.029	1.962	1.729	1.888	2.073	4.789	3.704	4.315	1.187	3.237	2.847
Ebr06G030890	2.302	2.084	1.425	3.448	3.969	2.304	1.495	2.444	2.552	1.683	1.132	1.681	0.927	2.19	1.726	2.576	1.187	1.895	1.508	1.725	1.659	1.584	2.03	3.24	2.873	2.388	1.677	3.353	1.401	1.425	2.948	1.847	1.362
Ebr05G044400	0.205	8.939	7.742	0.661	4.558	12.07	2.346	10.231	7.347	3.018	8.184	3.532	4.219	3.945	5.342	2.392	2.829	6.775	3.02	4.579	11.899	9.502	1.026	0.59	2.558	1.242	7.905	1.454	0.709	7.836	1.619	4.527	6.198
Ebr01G009890	3.407	21.037	0	7.469	12.596	0	4.773	9.556	5.538	3.675	0	3.993	7.42	8.763	0	10.638	8.916	0	5.38	10.6	0	0	20.888	20.448	9.427	24.571	0	2.374	12.285	0	8.02	13.162	0
Ebr03G054960	49.853	26.414	24.477	54.751	37.287	39.328	35.142	32.205	28.2	25.445	18.999	17.166	20.427	25.399	16.85	27.742	25.858	17.238	20.888	18.965	19.098	19.768	30.342	34.494	36.775	33.195	23.936	44.821	39.073	34.959	43.804	36.273	31.337
Ebr05G030280	927.785	48.966	5.684	4.487	2.334	5.472	0.985	2.417	0.117	11.179	7.261	5.96	11.866	0.718	0.466	1.595	12.828	8.974	3.119	0.485	4.577	0.162	0.101	0.073	0.421	0	0	0	0.088	0.067	0.743	0.479	0.128
Ebr04G067590	122.404	0.619	4.973	11.916	1.289	0.504	4.778	2.265	0.201	27.783	4.374	5.995	32.229	9.163	6.934	69.031	8.73	26.137	39.612	12.492	38.26	4.449	1.916	1.502	1.689	0.264	1.157	5.963	3.609	0.917	97.964	67.882	19.947
Ebr05G034030	1.839	3.61	3.957	1.963	4.103	4.669	2.601	2.773	1.775	1.816	1.611	1.17	1.432	0.521	0.855	0.761	0.183	0.889	1.286	0.588	0.871	0.795	0.782	0.481	0.595	0.494	0.833	0.547	0.519	0.69	1.277	0.731	0.908
Ebr06G056920	28.654	17.196	8.051	61.008	47.414	61.285	35.874	36.798	21.657	18.981	18.369	6.229	13.754	14.379	6.045	11.965	9.647	10.072	7.658	8.494	12.326	8.194	13.427	14.749	12.304	15.529	12.061	15.147	15.678	21.313	15.352	10.368	13.912
Ebr02G076080	0.246	1.247	0.036	0.198	0.519	0.068	0.361	0.304	0.243	3.174	0	1.71	2.043	1.703	0.698	1.431	1.89	1.263	1.877	2.348	1.682	0.224	0.561	0.353	0.34	0.053	0.373	0.58	0.121	0.139	0.791	1.768	0.794
Ebr06G034970	5.313	14.904	8.763	65.467	69.46	104.646	76.976	67.341	80.813	71.299	123.825	73.016	85.292	77.73	97.362	72.154	64.265	89.927	78.85	64.671	88.03	83.832	80.379	83.814	92.241	83.129	78.223	96.022	48.167	64.745	43.513	43.909	75.359
Ebr03G000090	3.532	0.131	0.375	6.625	1.028	2.622	2.016	0.797	1.019	1.663	5.211	2.53	2.351	2.454	8.665	4.027	2.303	7.39	2.95	4.569	5.491	6.454	1.912	2.323	1.832	1.223	2.929	1.909	0.635	5.226	0.58	0.463	2.035
Ebr0G016570	34.658	47.369	18.945	6.276	10.813	12.845	27.652	16.584	15.283	35.623	27.488	49.781	43.052	33.441	42.288	71.725	40.384	54.834	48.646	48.727	34.75	15.658	15.188	21.265	11.088	10.234	10.397	2.65	4.08	1.245	12.719	7.944	14.127
Ebr06G007500	1.472	1.8	0.933	2.478	2.053	3.022	1.712	2.856	2.178	1.537	1.352	1.591	1.235	2.385	1.359	1.326	2.433	1.082	1.15	1.768	1.051	1.328	1.692	2.59	3.227	2.643	2.505	3.241	3.4	3.214	2.063	3.147	2.024
Ebr06G006970	0.241	5.501	5.513	0.338	5.782	2.607	1.167	4.623	4.302	1.019	0.799	3.791	1.029	5.835	1.656	1.401	7.679	1.623	2.492	7.373	3.283	3.741	2.344	10.532	2.912	8.544	4.628	1.489	4.046	3.639	3.724	7.763	4.385
Ebr06G030380	2.594	1.024	0	0.927	0.474	1.388	0.658	1.56	0.332	0.651	2.976	0	12.166	0.874	1.763	0.671	0	0.432	0.385	1.376	0.321	1.379	0	0	0	0.871	1.529	0	0.497	1.895	1.298	0	0.362
Ebr04G018900	3.517	4.247	3.296	17.304	13.12	19.104	18.631	19.19	16.472	14.784	10.378	12.395	16.371	10.662	10.542	16.79	13.383	14.023	20.115	12.318	15.434	16.266	30.853	16.557	28.514	16.901	19.318	25.463	15.528	16.19	14.968	13.728	16.889
Ebr03G009450	3.576	5.707	6.343	26.48	30.106	36.805	31.952	35.984	44.921	32.755	34.982	31.997	37.58	30.758	34.808	31.451	32.307	39.101	41.175	37.706	40.197	47.904	43.831	37.225	51.627	41.31	47.019	46.713	27.951	28.519	25.483	26.217	28.328
Ebr01G031600	0.644	4.005	1.181	2.383	2.224	1.365	2.501	4.186	4.906	0.874	2.092	2.954	1.47	7.033	1.38	3.602	5.646	1.739	2.067	6.155	1.005	3.083	2.833	5.735	2.318	3.311	2.565	2.584	6.891	0.848	1.161	2.029	1.458
Ebr06G054960	176.369	65.708	29.831	114.927	81.627	55.62	69.394	74.151	53.169	75.219	70.577	45.643	65.68	83.597	86.92	112.465	82.974	120.285	73.737	82.293	109.525	48.175	28.072	25.961	42.301	48.284	31.55	81.306	75.059	45.043	88.797	150.391	74.562
Ebr04G062590	2.629	1.887	2.677	13.13	22.702	22.085	25.351	43.959	59.164	38.11	70.39	53.445	49.965	73.532	109.404	49.689	110.891	119.551	56.353	115.931	111.011	129.428	58.734	121.779	41.709	119.511	76.653	62.587	109.003	132.337	27.077	76.295	81.138
Ebr04G062510	3.121	6.411	9.513	7.946	14.759	14.179	7.722	10.124	8.166	6.561	7.861	6.402	6.166	4.033	8.282	5.457	4.913	8.084	6.713	7.063	8.235	9.833	5.421	4.479	4.618	4.584	8.223	2.167	3.151	5.22	4.603	3.605	6.042
Ebr05G063720	0.04	0	0	0	0.1	0.194	0.046	0	0	3.285	2.502	0.058	0.691	0.571	0.679	1.175	1.263	6.717	3.938	3.149	6.25	0.322	0	0	0	0	0	0.048	0	0	0.136	0.466	0.913
Ebr02G039750	0.205	0	0.418	0	0	0	0	0	0	0.929	0.303	1.177	0	0.623	0.943	0.718	0.257	0.616	0.549	0.327	1.602	0.655	1.437	0.885	0.568	0.621	1.363	0.727	1.417	1.621	1.619	0.216	1.291
Ebr04G055910	15.229	2.119	6.433	0	0.346	0.676	0.881	0.456	0.567	6.979	9.112	6.133	8.247	8.156	17.388	21.491	10.366	27.667	17.725	10.279	23.841	20.371	19.143	18.837	26.702	36.271	20.95	18.289	26.629	13.199	12.879	10.31	7.852
Ebr02G018170	5.521	0.871	0.375	0.651	2.641	2.765	0.672	3.453	1.953	7.459	3.186	3.48	6.551	3.843	0.713	1.429	7.555	1.802	5.607	4.336	3.498	0.43	2.354	2.5	1.528	3.226	2.018	1.071	2.751	0.613	3.011	3.553	2.128
Ebr03G004800	11.892	9.135	16.339	17.186	15.101	15.887	12.661	13.856	11.787	19.231	16.98	17.187	23.595	21.145	31.415	34.191	23.703	31.051	31.55	20.598	30.997	29.811	36.518	31.484	30.494	34.255	27.622	35.653	23.217	24.952	32.471	26.714	40.158
Ebr04G019250	0.277	0.983	0.094	0.371	1.288	0.533	0.263	2.047	1.436	0.208	0.136	0.859	0.473	0.186	0.282	0.483	1.443	0.138	0.185	0.881	0.36	0.735	0.415	0.331	0.319	0.627	0.734	0.979	1.272	0.606	0.623	0.387	0.406
Ebr02G051950	6.726	6.877	3.638	4.342	8.622	6.693	4.238	7.025	5.425	3.39	3.109	3.918	2.42	3.821	2.476	2.746	3.685	3.284	3.524	3.888	4.336	4.162	3.318	2.984	3.996	3.395	3.573	3.949	4.886	6.222	4.776	6.091	4.631
Ebr02G052750	0	0	0.433	1.822	0.786	0.307	2.021	0.575	1.103	2.121	2.403	0.71	0.848	0.394	1.516	0.124	0	0.425	0.804	0.056	0.118	0.904	0.177	0.203	0.049	0.107	0	0	0	0	0	0	0
Ebr03G029710	15.693	33.059	10.701	7.919	23.039	16.569	11.92	29.395	28.065	11.316	17.148	29.633	13.635	34.041	17.073	14.565	33.658	20.276	14.698	29.689	19.638	20.369	16.337	42.27	15.899	32.994	16.771	25.513	32.107	36.014	26.726	36.174	41.976
Ebr01G061060	23.96	8.526	8.632	1.446	1.929	1.791	1.114	1.056	1.547	1.826	3.463	2.096	2.191	3.019	4.802	3.727	3.701	4.25	2.689	3.009	5.127	4.91	8.072	9.976	7.676	8.108	5.784	1.366	0.263	2.045	3.467	2.879	2.376
Ebr01G044960	5.331	1.174	11.666	0.638	0.398	0.042	0.553	0.286	0.305	0.498	2.08	0.757	2.161	0.846	3.638	3.283	1.875	1.915	1.295	2.385	1.865	3.021	3.477	3.984	5.486	6.125	2.046	3.481	1.976	5.447	5.704	5.224	4.043
Ebr03G019370	0	0	0	0	0.028	0.017	0	0	0	0.136	0.556	0.049	0.156	0.035	0.786	1.776	0.322	1.438	0.641	0.737	2.061	1.968	1.849	1.279	2.94	3.055	3.41	2.182	3.99	5.747	4.051	4.135	3.209
Ebr03G048790	24.861	0.085	0.779	0.307	0.157	0	0	0	0.331	1.405	0.141	0.822	0.109	0.483	0.731	0.223	0.239	1.147	0.639	0.152	0.639	0.305	0	0.274	0	0	0	0	0	0	0.108	0.1	0
Ebr03G058770	18.471	0.426	0	0	0	0	0	0	0	0.271	0	0.172	0.274	0.364	0.183	0.419	1.952	0	0.962	0.191	1.069	1.53	11.745	10.329	10.289	6.163	9.707	1.98	1.448	2.209	0.27	1.133	0.302
Ebr05G054930	0.72	1.542	0.173	1.532	1.635	2.08	3.578	2.109	4.641	6.173	6.56	7.644	5.798	9.757	4.21	4.783	8.375	5.586	6.734	8.629	4.905	7.226	5.162	8.631	3.867	5.887	3.259	3.395	2.848	1.559	1.478	1.155	1.97
Ebr06G055200	22.001	17.838	28.25	27.971	13.337	15.633	20.992	12.831	13.392	23.958	15.436	15.387	23.159	13.207	24.718	30.029	16.053	20.631	26.242	20.805	21.331	18.681	25.421	14.068	19.283	12.973	17.2	11.639	20.681	19.017	22.971	13.385	16.735
Ebr06G009210	8.471	4.485	55.03	8.576	6.858	7.736	11.212	10.428	11.655	27.655	21.017	29.038	29.175	24.731	49.81	38.214	45.125	40.353	45.911	41.109	40.259	35.828	46.147	29.993	42.846	35.134	35.758	44.545	52.924	64.996	86.796	74.934	59.402
Ebr04G059310	1.76	2.717	2.141	4.974	6.924	8.099	9.796	12.694	14.433	12.419	16.115	14.888	13.709	14.181	16.233	11.921	15.596	15.757	13.933	17.116	15.516	20.117	10.93	11.334	12.037	9.144	11.338	19.489	21.402	26.617	10.199	13.093	15.019
Ebr05G046410	3.348	1.21	31.602	0.156	0.128	0.262	0	0.126	0	0.044	0.115	0.112	0.311	0.944	0.357	0.544	1.169	0.992	1.717	0.434	2.168	2.421	4.084	4.247	2.909	4.706	4.287	3.351	4.297	2.663	2.192	1.021	3.181
Ebr05G019650	0.609	0.773	0	0.56	1.251	0.168	0.397	1.177	1.154	0.393	0.128	1.059	0.943	1.099	0	0.253	0.436	0	0.233	2.008	0.097	0.069	0.478	0.874	0.421	0.46	0	0.769	1.35	0	0.931	0.548	0
Ebr04G000890	22.868	18.616	29.056	33.19	22.258	26.447	28.174	20.79	19.531	21.596	21.421	18.873	19.952	19.734	15.82	20.2	17.941	18.426	19.092	17.502	18.445	17.607	20.856	25.832	22.847	19.207	19.817	28.934	20.961	26.6	25.486	24.094	23.325
Ebr04G050820	7.724	1.177	12.708	5.291	0.789	0.968	2.348	0.495	0.422	14.255	6.406	2.685	11.576	1.57	2.377	13.198	1.659	7.673	10.322	1.164	8.451	0.364	0.548	0	0.379	0	0.303	0.377	0.315	0.24	1.801	1.918	1.207
Ebr05G005370	6.507	5.56	7.795	65.279	33.225	41.033	15.466	19.185	6.09	3.376	3.321	0.352	1.027	0.207	0.125	0.477	0	0.429	0.766	0.13	0.091	0.065	0.123	0	0.17	0.062	0.054	0	0	0	0	0	0
Ebr02G066660	132.128	176.169	150.389	60.724	73.172	41.547	107.784	60.417	71.284	61.382	127.881	102.304	99.568	88.39	135.652	131.784	107.05	226.144	128.83	120.343	224.411	156.412	118.356	120.477	90.762	103.328	116.546	92.454	118.509	143.67	229.031	188.493	207.202
Ebr02G000640	0.485	5.685	1.671	1.179	6.66	1.353	1.363	5.397	5.292	2.936	2.678	6.323	2.426	7.903	2.472	2.171	10.426	3.914	2.592	12.727	4.168	2.28	1.23	7.37	1.101	4.866	2.111	0.909	3.731	0.785	0.672	8.923	2.063
Ebr05G055150	4.521	20.174	6.966	193.285	87.058	46.63	189.523	213.847	307.789	108.331	120.579	143.987	110.436	88.483	35.694	13.003	94.459	14.248	3.769	105.008	18.593	25.451	1.737	2.773	2.138	1.518	5.998	4.602	24.991	11.232	2.958	8.88	3.497
Ebr03G031690	6.238	6.378	4.612	7.369	10.266	8.897	7.931	9.371	8.224	4.994	4.4	3.908	3.507	3.179	3.81	4.489	5.235	4.171	5.322	5.79	4.497	5.424	7.759	5.69	6.215	6.953	7.842	3.903	7.089	7.463	7.269	5.095	5.853
Ebr05G054660	1.32	1.172	0.504	6.631	6.958	7.521	11.741	9.347	13.004	20.569	23.692	24.344	36.766	40.567	45.163	43.156	45.911	44.1	50.558	41.847	40.915	57.27	42.968	43.569	34.085	35.484	29.475	52.004	28.738	32.692	11.516	16.619	22.053
Ebr03G002670	738.015	51.251	153.305	64.765	126.367	282.596	32.895	47.153	9.782	155.386	161.369	85.041	62.887	34.569	116.574	47.461	122.908	222.587	143.706	134.386	183.748	11.834	2.503	4.288	9.599	3.641	2.046	1.591	2.992	2.155	9.005	16.785	31.859
Ebr03G015760	79.581	70.433	87.268	42.765	56.564	57.804	35.965	44.216	34.274	28.559	36.524	24.61	22.826	26.642	35.915	23.929	28.907	39.362	26.769	24.29	39.797	36.211	28.908	34.115	37.732	35.879	55.22	55.258	48.244	75.014	81.013	91.241	81.615
Ebr02G060520	21.85	13.439	32.798	14.058	14.046	20.802	19.644	16.235	14.072	27.789	15.191	19.039	30.995	19.084	46.768	59.647	32.953	42.189	55.481	39.596	32.065	40.693	39.444	36.944	33.87	35.388	30.734	30.648	28.807	27.193	34.177	28.389	28.137
Ebr04G029220	0.913	4.519	1.861	5.141	4.611	4.148	4.47	4.238	3.161	3.539	4.044	4.113	4.02	3.165	2.196	9.421	3.43	3.912	4.185	8.934	4.215	2.706	4.433	4.308	2.889	2.958	4.502	7.079	5.177	5.149	2.204	3.56	1.805
Ebr02G028710	76.851	41.589	42.154	104.257	72.991	90.156	72.685	70.088	64.357	55.058	59.972	45.218	44.917	41.96	45.39	39.885	37.653	42.771	41.098	32.248	46.773	48.191	43.909	46.654	57.262	45.459	46.696	56.341	63.025	75.766	71.602	60.518	57.19
Ebr01G041910	9.756	12.862	10.14	12.527	18.066	18.716	13.941	14.558	11.738	11.228	9.862	10.09	10.836	8.73	10.192	11.593	9.115	11.006	11.305	11.753	8.445	10.055	13.058	11.312	9.358	10.312	8.603	9.316	9.153	7.794	8.604	7.746	5.443
Ebr03G046130	3.88	14.68	3.494	2.622	4.759	5.091	7.576	7.488	9.601	70.534	14.602	221.868	95.21	193.664	607.953	276.179	207.711	353.264	219.421	322.373	230.49	275.506	146.198	195.403	101.531	152.451	174.728	29.971	61.683	58.798	15.575	21.537	18.309
Ebr01G046630	9.14	0.027	0	0.146	0.524	0.058	0.035	0.296	0.07	0.515	0.179	0.566	0.797	0.552	0.372	0.53	1.444	0.319	0.933	0.483	0.846	1.986	0.273	1.961	1.765	6.333	1.088	6.982	7.28	2.117	20.752	24.885	15.689
Ebr06G016680	35.475	26.107	35.794	16.94	17.8	14.801	22.958	18.081	18.967	27.284	19.123	31.46	27.167	26.457	24.41	26.863	23.408	22.592	23.407	26.294	20.046	18.899	14.615	18.709	13.68	16.565	18.965	8.209	9.772	6.186	7.63	7.694	6.797
Ebr05G039190	5.058	2.704	4.364	5.976	12.045	9.694	7.838	12.294	11.254	4.141	6.549	7.025	3.71	9.337	10.026	6.01	8.658	9.13	4.414	11.34	9.314	13.336	6.963	7.927	11.069	11.856	11.231	9.008	16.113	11.066	5.288	11.537	11.096
Ebr02G009170	0.341	4.1	5.485	1.029	3.234	4.494	1.155	3.311	3.514	1.322	4.045	4.12	1.571	3.398	4.025	1.901	3.691	4.858	1.986	3.763	4.723	5.208	1.522	2.851	2.31	5.045	6.208	1.638	2.48	2.82	2.538	3.439	3.829
Ebr01G048230	2.571	2.849	0.467	1.266	0.229	0.096	0.728	0.475	0.644	0.878	0.412	0.543	1.979	0.483	0.274	0.139	0.424	0.359	0.4	0.444	0.178	0.318	0.498	0.2	0.662	0.392	0.423	0.517	0.206	0.21	0.965	0.69	0.2
Ebr05G062770	127.853	108.842	102.529	77.767	76.526	81.939	87.333	81.67	84.922	99.607	95.808	81.006	110.912	104.78	80.389	102.023	118.137	91.873	86.645	95.59	108.81	124.825	131.585	161.693	143.522	192.128	154.616	213.704	189.58	117.828	198.974	213.876	259.364
Ebr01G005150	5.487	5.908	10.418	8.822	6.598	5.745	7.029	6.52	5.646	7.021	5.19	5.478	7.351	5.062	5.322	8.348	6.581	5.33	8.993	6.727	6.58	5.915	8.864	7.903	10.025	8.407	8.041	7.913	3.825	4.199	8.955	8.566	7.667
Ebr06G041430	0.775	1.8	1.154	1.103	2.891	1.206	1.089	2.066	1.995	1.348	0.704	0.513	0.544	0.783	0.456	1.041	1.045	0.894	0.558	0.759	1.328	0.761	1.609	1.883	2.31	2.523	0.791	0.492	1.645	1.098	1.745	1.752	1.049
Ebr02G055120	11.706	0	1.072	0.1	0.407	0	0	0.268	0	0.35	0	0.089	0.283	0.188	0.095	0.216	0.155	0.186	0.497	0.296	0	0	0.557	0.267	1.885	0.655	0	1.388	0.214	0	9.973	4.29	0.467
Ebr01G071220	16.801	2.238	8.171	24.888	4.004	3.6	14.147	2.637	2.52	19.698	19.956	3.31	20.751	8.192	26.403	36.877	6.467	44.263	32.724	10.632	33.872	3.751	1.133	1.266	1.22	0.825	1.282	3.021	0.797	2.155	9.648	8.11	5.808
Ebr03G059130	2.765	8.444	5.501	2.472	10.701	4.704	4.425	8.337	7.81	4.76	2.898	9.107	4.01	8.774	4.071	4.664	9.121	4.571	5.352	8.187	4.288	3.503	5.629	8.79	6.435	8.708	3.977	7.557	8.245	4.384	5.819	9.653	5.327
Ebr05G040770	48.85	68.628	79.114	107.228	90.689	94.8	82.203	76.938	69.869	59.669	73.692	53.782	63.645	49.756	69.474	65.968	48.74	70.036	65.632	61.507	75.16	72.608	66.999	52.34	63.073	55.199	75.14	42.163	56.111	58.866	72.506	55.515	61.259
Ebr02G058980	8.038	0.221	1.841	8.717	1.075	5.641	9.32	1.079	0.575	56.472	26.018	5.713	64.411	7.43	24.587	51.296	9.905	35.213	36.721	10.317	41.643	31.801	16.001	6.618	26.467	28.814	24.388	19.765	7.845	20.899	34.307	9.285	20.288
Ebr04G033130	17.211	0	10.321	21.725	2.776	12.548	12.304	0	0	10.542	12.816	0	12.479	0	5.904	12.549	0.201	5.546	7.953	0	7.525	8.722	7.875	0	11.127	0	8.536	10.432	0	11.001	17.567	0	15.166
Ebr04G070500	21.229	12.73	30.566	41.525	26.378	19.753	17.543	17.006	14.362	111.968	67.404	43.043	99.549	62.664	36.98	105.668	73.668	97.269	111.463	78.354	119.264	35.883	30.054	28.06	20.452	24.878	23.343	15.732	12.718	13.623	51.628	83.747	55.792
Ebr02G019460	2.815	2.405	3.367	3.72	3.102	5.587	2.557	2.817	2.435	1.856	2.486	2.169	2.993	1.94	3.555	2.632	3.47	3.516	2.422	2.546	3.658	3.503	3.111	2.571	3.895	3.255	4.103	4.728	4.009	6.058	3.265	4.229	4.129
Ebr06G022730	30.252	169.236	16.295	318.646	540.941	568.019	1271.93	637.977	950.944	896.789	838.942	1124.38	735.55	604.632	325.261	236.566	302.487	293.003	265.709	439.018	320.481	244.408	190.682	235.843	166.677	259.49	213.855	92.409	163.482	107.266	49.568	59.703	93.075
Ebr05G050200	52.359	20.677	62.01	24.583	22.392	30.108	15.609	23.681	17.401	23.585	33.013	18.346	22.097	27.585	36.312	42.078	30.916	38.458	36.355	32.647	38.423	35.685	46.49	38.46	39.658	35.81	36.518	61.205	50.93	68.508	67.419	66.468	66.683
Ebr04G043140	157.864	156.881	65.85	126.991	101.999	109.164	118.693	101.407	119.404	113.123	115.124	124.387	112.406	107.945	84.318	84.572	84.898	81.621	87.91	80.552	79.738	77.731	78.416	117.135	91.584	97.085	77.236	69.339	73.739	54.264	82.491	69.221	64.234
Ebr02G035110	14.083	8.045	7.364	20.607	14.735	11.213	14.954	14.332	9.91	12.467	9.489	8.004	16.39	11.054	5.026	14.322	10.577	5.559	11.229	8.371	7.896	7.562	10.648	11.118	12.341	10.712	5.481	19.596	17.327	13.831	11.787	12.808	7.731
Ebr03G062110	0	0	1.212	0	0.109	5.219	0.302	0	0.305	0.299	5.07	0	0.151	0	3.841	0	0.165	8.321	0.353	0.631	0.147	4.848	0	0	0	0	6.839	0.156	0.228	3.65	0.595	0	2.16
Ebr02G008790	0.407	0.271	0.414	0.409	1.254	0.392	2.439	0.11	0.235	0.805	0.9	0.146	3.249	0.308	0.156	0.355	0.127	1.22	3.398	0.162	0.227	1.136	1.728	0	0.141	0.461	0.27	0	0	0.268	0.573	0	0.511
Ebr04G036020	17.068	2.006	0.17	31.211	11.206	2.82	20.92	3.442	2.316	12.386	1.605	1.558	12.028	0.846	0.896	4.969	0.419	0.376	5.702	1.865	0.559	0.801	5.936	0.36	6.598	0.506	0.777	8.682	1.01	0.88	6.123	1.317	0.316
Ebr06G022130	3.409	33.181	0.26	0.026	0.026	0.031	0.036	0.379	0	0	0	0.228	0.218	0.064	1.218	0	0.239	0.716	0	0.304	0.355	0.61	0.223	0.229	0.088	0.048	0	0	0.165	0	0	0	0
Ebr02G001040	0.432	0.384	0.063	10.724	7.053	10.646	3.948	2.808	1.14	1.884	1.093	0.088	0.564	0.125	1.228	1.151	0.309	0.648	1.155	0.197	0.55	0.098	0.185	0	0.085	0	0.164	0	0	0	0	0	0
Ebr05G062740	156.268	41.743	42.07	103.166	115.831	129.961	64.334	86.978	62.16	37.443	39.8	28.52	24.118	26.801	22.611	22.877	26.46	27.313	23.916	24.259	25.351	27.922	23.26	31.179	17.315	27.829	19.701	26.226	33.886	51.427	55.996	41.982	38.802
Ebr06G018670	12.059	6.704	17.593	50.438	58.379	85.483	67.288	72.861	72.374	74.578	79.343	70.116	86.702	98.641	105.257	116.756	107.222	114.806	111.276	108.009	111.686	126.741	130.91	152.187	168.42	153.009	146.369	192.089	115.701	133.527	78.22	117.816	118.544
Ebr02G047870	3.796	2.955	2.86	215.233	145.413	148.655	219.091	112.827	140.2	109.129	137.806	83.594	84.492	57.126	52.971	46.566	29.423	45.369	36.832	38.002	42.111	43.129	44.012	31.35	42.523	37.015	34.567	33.666	30.496	27.36	29.452	14.406	23.797
Ebr02G004960	0	0	2.681	4.98	1.527	0.149	0.884	0.168	2.322	4.2	6.626	2.218	3.357	1.408	12.789	7.392	3.295	5.571	11.174	0.247	17.765	0.988	0.619	1.334	0	0	0	0	0.267	7.536	2.266	5.525	29.589
Ebr02G022130	2.441	2.322	1.066	4.065	2.722	3.359	4.181	1.699	3.218	2.956	5.403	5.496	4.576	2.819	4.534	6.497	2.619	7.58	3.728	7.773	7.186	6.118	9.234	12.514	8.685	13.702	4.627	18.71	13.834	21.099	5.89	5.306	9.426
Ebr03G047150	22.675	12.681	1.221	0.876	1.165	0.21	0.249	0.236	0.252	3.203	2.252	1.249	2.861	3.085	5.169	7.997	5.731	5.393	9.032	3.124	4.857	6.607	15.686	13.926	22.022	19.77	10.559	26.996	15.794	12.475	86.78	79.048	67.154
Ebr02G018380	0	0.999	0.828	0.452	1.284	1.144	1.284	1.15	0.577	0.353	1.107	0.627	1.569	0.505	1.051	0.582	0.626	0.749	0.668	0.498	0.696	0.897	1.374	0.538	2.162	0.756	1.078	0.884	1.509	0.493	1.196	1.312	0.471
Ebr04G016720	12.288	11.269	31.394	8.746	8.442	10.865	8.97	7.415	7.669	6.829	9.511	10.102	9.654	8.958	7.395	11.259	12.608	12.381	10.768	9.622	12.117	5.462	11.474	11.566	15.33	9.438	12.295	14.728	5.907	14.043	11.794	9.724	13.169
Ebr05G004610	6.005	5.644	19.782	2.991	2.142	3.809	3.044	2.791	2.974	3.476	3.328	4.281	3.543	1.924	4.928	1.944	1.137	3.118	2.075	1.679	3.85	2.243	2.049	0.463	2.108	0.708	3.109	1.796	0.556	1.772	2.639	0.615	1.731
Ebr02G049260	1141.35	703.878	832.177	970.306	835.212	949.447	707.844	772.789	613.053	456.259	672.362	438.526	419.352	429.661	465.716	387.188	326.395	456.844	324.438	270.585	424.106	379.199	363.947	530.585	362.608	363.9	387.696	567.428	502.849	577.288	536.884	505.365	534.33
Ebr04G018840	43.345	42.878	30.881	96.729	82.446	136.48	74.104	80.515	47.689	90.204	125.156	94.08	102.94	72.872	110.158	98.409	69.783	115.928	114.79	79.759	94.796	75.439	56.975	49.723	51.019	64.991	64.932	28.521	19.689	26.275	25.801	22.623	35.309
Ebr06G042630	0.864	4.952	6.597	5.843	8.899	12.441	13.228	15.27	15.649	13.296	12.211	24.796	11.454	31.89	29.497	18.812	28.15	36.245	23.946	42.677	44.567	45.737	24.592	10.278	15.433	8.809	23.774	2.928	2.172	7.998	0.365	0.717	7.509
Ebr02G074800	6.077	4.818	3.935	0.768	1.177	0.627	1.338	1.269	2.103	2.845	2.434	2.55	3.417	1.492	3.054	1.415	0.869	2.212	2.32	0.553	1.837	2.285	3.123	2.43	6.547	3.083	3.628	3.122	2.77	3.54	1.222	1.959	1.364
Ebr04G066500	29.535	17.096	25.323	31.71	15.667	20.164	23.05	19.631	11.429	21.335	14.342	16.337	21.115	17.002	14.581	20.025	17.315	20.175	18.485	13.392	16.032	16.696	18.491	20.928	21.726	23.73	22.321	22.704	23.214	31.963	34.728	28.443	26.085
Ebr05G022710	6.97	2.175	4.766	3.714	5.874	4.603	7.662	6.834	11.968	8.146	9.931	11.469	7.407	6.158	3.746	3.965	6.431	4.179	3.326	5.611	4.724	5.177	2.587	4.259	3.857	2.588	5.046	1.432	1.958	1.912	3.632	3.385	1.953
Ebr01G020740	1.871	3.655	2.217	41.595	18.559	19.788	15.729	7.623	6.004	3.69	6.826	6.384	4.657	5.431	10.665	7.605	3.747	7.801	3.455	3.953	5.948	8.572	10.23	11.181	11.484	11.412	10.38	3.971	2.581	4.921	3.868	3.712	3.592
Ebr06G009480	3.95	5.963	7.53	3.766	3.246	4.838	2.771	3.483	3.841	5.421	10.159	4.447	3.863	7.87	15.364	6.177	11.444	17.004	6.41	8.895	14.081	16.742	7.331	16.363	8.745	14.243	17.671	11.779	20.441	33.403	13.598	27.834	44.626
Ebr02G030480	57.902	42.773	49.625	50.39	31.735	28.768	47.031	36.048	36.858	34.999	39.465	39.286	40.086	34.824	35.199	49.034	35.55	36.333	38.852	35.178	36.065	33.191	36.94	37.777	36.585	42.087	38.249	27.86	32.832	36.791	34.733	35.454	35.396
Ebr02G028620	19.577	15.12	19.68	17.911	20.401	22.194	14.726	22.409	15.585	17.571	11.81	15.704	13.611	9.274	7.719	9.795	7.53	7.948	9.742	9.09	8.007	7.48	11.665	11.489	10.228	9.553	8.929	8.116	7.914	5.633	14.063	9.255	6.858
Ebr02G062070	0	9.27	0	6.19	40.533	1.383	1.49	35.038	25.442	0.59	0.193	10.283	0.447	5.011	0	0	2.614	0	0.349	2.078	0	0	0	1.311	0	5.522	0	0	0.675	0	0.441	3.423	0.164
Ebr03G019490	2.796	3.463	20.085	1085.26	756.046	1165.4	1573.73	1170.84	1695.26	1822.1	3066.94	1982.04	2105.5	2764.47	3770.84	2274.28	2340.02	3192.73	2747.65	2146.51	2984.02	3267.17	2297.23	3254.43	2643.45	3091.22	2650.86	3488.36	1875.67	3094.85	1733.52	1500.28	2824.32
Ebr04G002750	112.85	33.054	96.41	31.219	36.121	38.769	50.085	54.248	66.714	62.174	65.773	68.779	63.233	63.5	56.745	61.511	71.499	66.359	68.24	75.839	81.447	71.047	75.194	76.4	74.714	71.709	78.737	56.208	56.532	72.325	62.956	73.554	67.77
Ebr01G064810	21.212	13.72	20.985	28.142	28.818	29.275	20.969	22.672	18.216	16.925	14.349	14.661	15.078	13.835	15.185	21.031	16.627	13.765	20.151	20.23	15.248	14.43	22.787	19.99	19.504	19.767	20.636	17.941	19.696	13.95	21.098	26.064	21.385
Ebr03G023460	13.968	40.018	15.417	376.964	621.103	771.092	884.971	1146.45	1550.4	847.911	1119.38	1113.49	1000.37	1312.04	1128.91	1015.6	1325.34	1226.68	1038.74	1378.91	1361.82	1637.6	1455.13	1601.83	1310.95	1704.53	1595.67	1672.3	1675.16	1513.1	746.238	1066.52	1214.21
Ebr04G013980	0.917	6.985	1.167	22.29	15.878	22.584	17.964	86.245	21.411	27.274	9.241	10.505	14.292	35.814	10.513	22.234	83.941	29.539	60.832	82.565	52.916	17.298	4.197	0.987	11.73	1.27	14.795	722.047	1467.25	1184.11	5.59	284.604	54.347
Ebr03G001340	0.399	0.974	0	0	1.066	0	0	0.432	0.806	0	0.147	1.715	0	5.041	0.153	0.232	4.995	1.346	0.133	5.4	2.111	0.159	0	0.716	0	0.452	0.132	0	0	0	0	0	0
Ebr03G001160	0.049	2.459	0.643	6.095	1.677	1.732	2.441	1.42	1.458	5.546	3.728	1.949	5.156	3.143	2.453	3.961	1.642	1.311	3.247	1.779	1.028	2.015	1.457	0.697	0.807	0.294	0.322	1.089	0.419	0.575	0.164	0.051	0.183
Ebr02G061730	2.638	3.982	1.791	9.118	3.54	4.911	7.127	4.474	4.564	2.285	6.357	2.141	3.712	2.577	2.824	2.355	2.861	2.241	1.527	0.84	2.938	2.384	1.757	2.272	1.946	2.524	1.866	0.311	1.516	1.388	0.396	0.554	0.442
Ebr03G031790	4.642	24.729	3.419	6.997	3.678	2.315	9.085	4.666	6.693	15.268	27.945	26.778	21.846	31.872	29.918	14.236	36.054	31.186	18.276	32.396	24.973	25.712	10.725	19.571	7.626	11.148	11.437	6.597	11.222	7.195	2.66	8.828	1.25
Ebr04G070840	42.294	48.549	27.185	26.973	31.555	24.175	25.84	22.509	26.35	23.353	26.233	26.011	21.526	22.322	22.33	19.923	16.285	18.123	16.547	15.585	18.732	17.014	15.341	17.233	15.28	17.828	16.54	17.413	26.047	30.648	33.866	32.002	26.19
Ebr02G038050	0	0	0.074	0.465	0.475	1.114	2.064	0.548	5.922	1.144	21.335	1.657	1.402	1.461	0	0	0	0	0	0	0	0	0	0	0	0	0	0	0	0	0	0	0
Ebr04G048880	1.678	0.588	0.674	2.449	9.758	3.444	8.569	17.254	22.511	4.34	9.575	12.144	1.41	4.685	1.485	2.93	1.05	1.257	2.773	2.882	2.705	1.338	3.088	2.661	1.099	0.867	0.996	0.521	0.228	0.406	1.441	0.927	1.332
Ebr03G059890	17.03	0.271	0.574	0.208	2.123	1.81	1.341	1.373	3.035	8.282	6.343	9.154	11.149	7.501	17.64	7.905	8.968	15.669	11.834	13.351	11.041	11.389	4.577	5.765	2.178	4.828	2.805	0.36	1.661	0.556	0.317	0.246	0.295
Ebr03G054410	0.299	0.743	1.035	0.577	1.228	0.864	0.683	1.165	0.414	0.405	0.971	0.6	0.205	0.665	0.366	0.209	0.973	0.717	0.4	0.857	0.333	0.286	0.597	0.515	0.579	0.723	0.238	0.282	0.309	0.315	0.202	0.878	0.677
Ebr05G046890	0.376	0.726	0.563	1.688	2.27	2.044	1.54	2.058	1.224	1.349	0.718	1.013	0.883	0.894	0.473	0.721	0.941	0.862	1.595	1.337	0.813	0.635	1.502	1.333	1.193	1.236	1.701	0.365	0.458	1.105	1.294	1.322	1.056
Ebr06G015040	12.847	13.603	22.01	11.409	12.986	10.769	11.17	12.803	12.961	14.154	9.835	14.633	14.72	16.406	19.567	21.156	15.947	15.793	19.898	19.341	15.148	17.832	21.753	22.916	19.114	20.065	19.471	14.579	14.371	13.434	25.057	18.107	14.056
Ebr01G053530	1.894	3.746	1.315	7.545	8.489	2.736	5.996	3.169	1.986	0.876	2.033	1.604	0.786	1.305	1.185	0.702	3.018	1.42	1.381	2.878	2.302	2.334	0.602	0.865	1.072	2.342	2.97	1.117	2.97	2.831	0.485	1.626	1.732
Ebr04G047180	42.864	20.784	16.54	14.967	48.324	49.35	59.337	57.137	97.42	43.603	126.49	80.012	39.726	45.757	1.51	1.022	0.961	0.439	1.026	2.737	0.448	0.175	0	0.105	0	0.276	0.049	0	0.126	0.096	0	0.154	0.092
Ebr03G073380	1.913	0.327	6.22	0	0	0	0	0	0	0	0.109	0	0	0	0	0	0	0	0	0	0	0	0	0	0.204	0	0.098	0.087	0.254	15.388	0	0	0
Ebr04G045850	1.929	0.343	1.768	0.039	1.169	0.441	0	0.966	0.667	0.218	0.747	1.451	0.22	1.145	1.217	0.028	2.293	1.373	0.483	1.459	2.82	2.73	0.241	1.004	0.067	1.494	2.719	0.313	1.663	2.188	0.57	2.732	2.819
Ebr05G035360	23.467	22.811	6.793	39.917	35.317	32.356	59.226	31.557	47.018	35.172	24.784	12.386	21.701	8.487	13.223	4.602	2.783	2.592	2.971	0.787	0.55	1.182	2.715	1.418	0.684	1.12	1.966	0.874	1.704	1.624	0.278	0.778	0
Ebr02G061740	1.083	3.044	2.022	6.963	4.151	3.302	6.386	3.907	4.371	3.058	4.526	2.326	2.676	3.464	0.276	3.362	1.355	1.082	1.688	3.16	0.804	2.014	2.524	0.777	2.746	0.818	0.718	0	0.934	0.237	0.813	1.136	0.68
Ebr05G050400	17.257	19.823	28.597	20.29	18.726	19.309	17.188	17.358	14.769	15.352	14.122	11.783	13.909	10.216	13.478	11.515	11.061	13.136	10.631	12.471	11.424	10.268	11.911	9.17	9.957	9.322	10.263	11.604	11.104	10.914	11.686	10.48	11.109
Ebr04G002420	0	0	0	0.455	0.186	3.648	1.033	0.061	3.848	1.214	7.341	2.349	1.935	1.828	5.707	4.674	2.406	6.695	3.022	1.17	6.549	6.132	7.457	9.576	8.448	9.569	7.726	2.8	2.633	2.975	3.501	1.721	2.346
Ebr06G039820	5.209	15.519	9.866	21.181	18.889	29.852	32.636	26.845	40.821	43.15	61.738	45.825	48.282	49.986	54.845	48.322	54.208	61.691	51.602	51.333	58.498	69.482	60.005	53.942	53.486	48.011	55.631	51.067	35.565	54.13	25.01	28.64	52.495
Ebr01G009300	1.951	3.701	1.264	1.283	2.55	2.092	1.62	2.064	1.739	1.403	1.635	1.27	1.771	2.24	1.627	1.239	2.719	1.13	0.948	1.835	2.025	2.546	0.665	2.546	1.472	3.015	3.647	1.725	1.682	2.333	0.649	2.373	3.01
Ebr02G046450	1.348	1.004	3.722	0.769	2.895	4.567	1.49	3.909	2.81	1.819	3.145	2.867	2.035	1.934	2.728	1.672	2.777	3.065	1.628	3.947	3.731	3.885	1.912	4.058	1.745	2.958	3.232	2.513	4.201	7.495	0.637	3.287	2.625
Ebr01G045920	3.922	3.661	1.895	37.595	40.613	60.583	53.102	59.771	54.989	49.49	50.077	41.277	49.051	56.606	44.142	62.471	53.246	50.876	67.596	47.47	52.813	56.295	95.81	92.884	134.059	95.211	78.386	127.535	71.113	76.98	51.857	62.471	83.123
Ebr02G002300	0.442	2.055	2.015	0.474	1.107	2.919	1.177	1.207	3.059	2.426	5.744	3.859	3.506	2.658	9.109	1.666	2.713	10.946	3.037	3.183	12.845	12.888	2.586	3.474	3.756	4.484	16.278	1.414	1.379	3.211	2.962	5.079	16.455
Ebr06G042770	91.482	58.11	42.359	70.166	46.336	53.85	51.069	36.838	40.236	51.027	64.425	50.122	43.926	48.27	51.634	44.705	33.793	47.254	42.411	33.825	47.508	39.236	36.819	37.757	40.153	39.189	44.368	50.798	45.186	59.672	67.808	42.858	55.361
Ebr01G050890	25.825	22.331	43.042	32.225	30.532	30.522	32.456	28.898	28.131	29.267	23.27	19.311	29.231	18.107	26.684	32.108	21.968	27.057	30.995	22.792	24.771	27.1	31.136	19.642	30.953	21.391	26.678	28.98	29.103	27.259	32.569	27.516	24.761
Ebr02G051490	3.047	4.68	9.993	5.316	6.034	4.607	8.975	6.498	7.03	16.527	12.588	7.552	13.523	10.438	13.934	15.256	12.929	21.421	18.526	15.717	19.243	9.962	11.782	7.129	16.02	7.874	10.47	16.204	9.88	11.462	18.662	15.986	12.411
Ebr02G011960	157.505	110.248	63.488	238.911	174.856	234.164	149.316	176.87	123.614	90.225	124.603	69.617	72.935	89.492	63.043	68.385	72.779	65.681	79.154	55.62	78.387	66.141	88.903	157.892	76.505	88.753	97.262	108.474	99.704	124.298	110.459	106.2	103.954
Ebr06G046270	3.717	11.07	13.891	15.811	13.827	10.626	21.786	14.036	21.607	12.402	24.354	22.6	17.898	18.751	17.233	11.825	12.016	15.486	8.096	14.444	14.571	17.55	7.778	7.519	9.192	11.897	10.173	8.282	11.761	11.009	5.009	6.203	5.592
Ebr02G064850	10.901	17.087	5.825	31.221	24.017	20.755	24.352	20.457	18.773	18.675	13.66	16.071	18.747	19.894	18.509	24.872	18.748	17.288	23.689	18.915	13.691	20.007	19.607	25.489	13.771	19.101	13.709	8.16	8.938	8.312	10.78	7.029	5.959
Ebr05G035520	970.194	79.584	269.858	0.86	1.479	0.656	1.555	1.737	2.02	42.096	13.131	45.497	33.126	29.782	53.627	49.379	77.796	73.846	36.783	35.073	60.018	15.9	21.138	33.366	37.344	33.292	31.487	37.045	31.789	14.392	86.185	77.67	37.294
Ebr03G006730	0	3.071	1.721	0.863	0.964	1.263	0.93	1.162	1.215	0.539	2.551	2.591	1.973	2.511	3.921	1.759	2.662	4.826	1.859	3.259	4.804	5.515	1.668	1.483	1.017	1.802	4.536	0.328	0.96	2.274	1.052	1.814	3.823
Ebr03G031730	7.307	15.303	16.443	21.837	18.039	20.658	33.91	20.138	27.917	33.709	29.919	29.121	37.006	32.975	39.824	41.651	39.927	45.765	49.715	39.693	45.915	52.767	49.125	48.236	42.894	50.515	44.544	42.41	38.959	27.291	32.322	33.915	34.207
Ebr03G051110	0.517	0.057	1.383	11.225	0.531	0.436	7.233	0.14	0.149	2.337	0	0.185	1.844	0.392	0.099	7.075	0.162	2.907	4.578	0.412	2.88	0.412	0	0	0	0	0	0	0	0	0.801	0.203	0
Ebr02G074150	0.399	2.779	0.257	25.994	54.118	35.915	17.942	33.093	12.942	4.582	2.635	1.806	1.318	0.764	0.289	0.367	0.579	0.094	0.084	0.301	0.257	0.235	0.315	0.302	0.058	0.413	0.111	0.322	0.507	0.221	0.213	0.265	0.053
Ebr02G000100	0	0.459	1.254	0	0.728	1.114	0.056	0.719	0.568	0.056	1.271	0.353	0.14	0.92	1.054	0.143	0.401	0.996	0.164	0.94	1.097	0.785	0.098	0.353	0.102	0.595	1.274	0.174	0.425	1.068	0.222	0.749	1.238
Ebr05G027180	11.128	29.469	14.487	32.547	38.452	44.172	35.564	34.813	39.164	24.012	24.321	22.771	20.236	21.101	14.052	18.736	14.083	14.766	21.371	15.292	13.654	13.203	18.066	17.489	16.96	15.48	14.536	8.545	7.881	7.722	6.721	5.903	8.554
Ebr01G072160	10.298	12.091	1.224	4.6	3.056	0.11	3.854	3.778	3.366	3.233	0.084	5	4.439	5.377	0.175	2.931	3.438	0.343	4.052	2.277	0.127	0.274	5.145	3.121	5.383	5.101	0.152	4.588	4.539	0.075	9.856	6.724	0.36
Ebr06G007530	0.361	1.923	1.452	0.551	1.675	1.599	1.071	1.758	1.915	1.101	1.837	2.223	1.297	2.206	1.959	1.429	2.146	2.299	1.784	2.499	1.929	1.813	1.659	1.606	1.373	1.636	2.155	1.021	1.556	1.637	1.219	2.405	2.495
Ebr01G008600	5.525	5.92	89.139	5.478	16.01	58.96	5.761	3.629	2.167	3.33	26.956	3.325	3.278	4.095	24.843	7.42	4.242	29.649	5.365	2.463	38.073	37.597	10.931	9.886	13.403	10.186	73.597	3.866	3.939	14.001	9.538	3.517	69.689
Ebr03G038300	0.06	0.376	4.621	0.146	0.149	1.806	0.414	0.655	0.07	0.068	0.179	0.26	0.345	0.183	0.463	0.352	0.151	1.36	0.162	0.674	2.695	1.833	1.511	1.216	0.837	0.914	2.007	0.785	0.939	6.684	2.043	1.397	4.259
Ebr01G001030	2.419	2.726	1.611	1.272	1.988	1.613	1.7	1.108	1.932	3.365	6.453	4.399	3.079	4.231	6.404	2.492	1.864	8.648	2.984	4.592	7.877	2.523	0.93	0.668	0.257	2.109	1.975	0.658	1.765	1.469	0.838	2.343	2.106
Ebr03G051490	12.07	120.902	3.868	2.072	4.457	4.31	0.774	2.643	0.626	1.686	3.202	3.303	2.476	1.096	0.415	0.79	0	1.423	1.087	0	0	0	3.659	0.584	1.876	0.205	0	1.119	0	0	17.56	2.277	6.308
Ebr02G071200	15.061	27.853	21.41	7.1	6.588	6.94	12.062	12.786	8	16.591	17.186	16.61	20.584	18.615	25.852	42.77	21.226	26.799	50.027	21.476	29.81	23.848	41.412	39.736	33.506	35.205	35.94	23.381	20.65	23.515	22.569	21.773	38.072
Ebr04G035160	14.653	34.647	21.596	29.273	66.085	60.514	79.278	70.276	106.162	144.199	152.079	180.591	154.585	252.888	304.503	231.827	268.978	260.462	219.329	266.997	247.85	262.87	156.314	233.507	52.951	150.018	143.602	0.229	8.903	2.008	0	0.175	0.07
Ebr03G032910	14.823	8.127	91.907	283.601	222.965	361.551	520.571	402.51	734.685	960.684	1132.32	1092.06	1351.38	1728.93	1899.83	1525.29	2055.77	2106.61	1856.91	1887.59	2145.59	2570.66	2075.62	2702.29	1942.74	2619.29	1765.22	3647.82	2362.75	2054.14	2011.26	2347.75	2559.98
Ebr04G066830	71.535	66.064	62.808	99.237	86.382	87.297	87.127	82.157	85.462	69.384	72.74	69.947	70.115	71.112	64.363	64.82	60.913	62.445	60.633	56.183	57.454	56.114	60.184	66.116	60.722	69.37	58.932	54.63	63.246	51.023	72.417	63.538	70.917
Ebr02G046230	16.681	10.404	13.426	10.402	5.817	7.994	8.919	6.431	7.603	8.552	7.083	6.412	8.82	8.963	7.84	10.043	9.982	8.172	14.571	8.291	6.254	10.123	10.651	9.227	11.146	7.993	5.83	15.832	14.034	9.739	8.429	13.918	9.309
Ebr04G062370	17.157	16.862	17.736	11.465	12.561	15.641	10.338	13.137	6.767	12.842	13.036	20.116	11.461	11.744	14.578	15.026	13.904	14.343	19.89	14.533	17.722	13.038	20.183	19.89	13.137	19.446	16.148	9.035	8.409	9.017	18.946	9.233	22.583
Ebr01G026830	95.975	56.465	158.657	26.958	41.086	33.146	36.9	35.628	34.073	138.614	51.261	100.394	125.532	87.824	102.166	146.109	109.519	106.072	220.411	105.254	95.304	102.047	67.368	83.379	61.752	77.691	51.483	80.43	78.503	59.736	102.236	87.311	78.873
Ebr06G039280	76.814	205.676	125.049	129.057	60.382	53.941	167.869	86.187	106.515	236.828	164.392	228.875	258.043	233.061	284.251	213.016	174.664	223.249	202.519	216.757	144.895	144.414	58.991	93.529	56.184	63.523	63.027	32.6	64.705	38.004	2.745	1.872	3.961
Ebr01G001450	7.072	4.59	3.583	5.339	2.95	5.359	5.369	2.759	3.644	32.251	19.121	12.601	46.12	10.303	27.068	26.46	13.57	38.799	30.559	16.517	45.783	38.818	11.658	2.834	19.818	8.138	32.293	33.357	12.755	50.758	21.745	15.181	29.921
Ebr02G024970	57.177	50.638	103.607	41.963	45.398	42.073	39.683	40.294	43.004	46.08	42.706	47.416	48.961	49.87	55.971	56.08	52.193	52.901	51.084	59.206	51.299	56.9	57.043	50.314	66.144	53.198	53.866	91.552	83.271	80.079	76.23	82.187	75.198
Ebr05G060790	0.141	0.877	1.438	0.908	2.204	7.749	0.322	1.834	0.651	0.16	2.083	0.202	0.161	0.143	1.943	0.657	1.06	1.481	0.566	0.449	1.572	1.351	1.269	0.203	0.195	0.213	2.809	0	0.73	2.042	0.318	1.185	1.42
Ebr02G046710	1.877	2.94	1.699	9.284	16.471	16.997	13.69	18.626	21.501	13.786	11.154	13.146	10.915	14.225	8.492	13.052	14.585	10.355	12.401	14.899	12.02	12.93	19.483	20.242	19.295	19.539	16.566	15.338	15.556	13.2	7.191	11.953	10.781
Ebr01G075320	35.503	26.707	48.253	19.952	15.299	19.418	17.673	14.284	15.887	34.238	23.002	26.794	33.374	24.328	31.932	29.121	29.65	35.301	40.635	32.581	33.041	32.463	34.539	38.586	31.707	34.715	35.046	26.698	32.494	30.829	49.433	40.695	41.171
Ebr05G065760	24.461	14.283	13.96	8.647	2.503	4.584	4.673	2.267	1.098	0.86	3.932	1.364	2.063	2.308	2.911	2.882	1.787	3.282	2.544	2.121	3.287	2.884	5.992	2.459	2.766	2.445	2.273	7.408	2.298	2.754	1.393	1.199	1.436
Ebr06G049920	32.161	37.34	54.498	65.436	46.98	50.396	53.549	49.465	48.585	66.882	56.115	65.001	80.925	84.993	99.158	109.745	95.41	92.545	102.926	98.289	94.745	99.33	104.854	105.101	115.35	105.161	104.263	138.904	113.031	113.893	104.681	108.409	115.037
Ebr05G012670	8.811	1.514	6.948	12.568	6.306	9.855	6.491	10.155	6.23	13.49	14.259	6.923	13.297	15.224	22.606	26.809	17.078	21.73	21.651	18.101	18.996	17.226	31.241	22.031	23.99	24.055	19.987	40.891	46.083	44.115	19.202	29.528	34.304
Ebr05G043250	4.691	3.278	2.576	4.345	5.832	5.716	3.33	5.145	2.918	1.798	2.197	2.425	2.048	2.68	3.806	2.09	3.14	5.228	2.835	4.676	5.543	5.465	3.322	2.283	4.543	3.76	5.087	5.411	9.533	12.716	5.603	6.485	6.487
Ebr05G001660	0.638	1.133	0	4.328	2.097	0.768	11.109	8.505	20.195	28.435	43.01	66.101	60.74	110.258	88.679	80.887	114.656	80.578	60.164	110.72	78.574	138.965	89.772	130.33	109.52	186.153	141.952	203.515	106.812	84.863	38.747	48.833	70.786
Ebr01G039120	1.753	0.667	1.021	1.007	0	0	0.143	0.271	0.144	0.142	0.554	1.256	1.143	1.519	1.341	6.125	2.665	3.755	2.511	1.196	6.417	5.593	59.195	42.247	49.908	29.338	36.392	27.618	19.442	27.181	116.623	48.497	58.573
Ebr06G027430	1.199	4.491	1.347	103.293	206.271	246.767	63.393	100.782	44.291	21.273	18.076	5.37	6.179	1.824	0.379	0.369	0.224	0.331	0.239	0.176	0.522	0.198	0.22	0.475	0.362	0.604	0.183	0.309	0.666	0.508	0.124	0.289	0.087
Ebr05G049440	2.184	2.909	1.522	2.588	2.267	2.104	4.134	3.049	4.509	3.702	1.527	2.717	3.869	2.323	1.143	2.945	0.935	1.034	2.688	1.922	1.344	1.008	3.963	2.393	4.215	2.172	2.212	2.711	1.685	1.512	3.171	1.327	1.156
Ebr06G004820	6.746	11.285	28.526	6.22	8.801	6.959	8.505	8.134	8.981	13.35	8.444	13.925	15.175	14.362	20.855	21.369	21.27	22.022	27.194	21.531	22.773	26.541	22.921	22.67	25.104	28.555	28.484	20.716	20.651	21.278	34.377	46.717	40.534
Ebr03G037840	383.997	845.363	19.213	6317.63	4973.16	6984.66	4745.15	3263.99	1654.74	945.825	430.997	245.154	208.764	266.604	86.962	37.026	61.053	192.68	46.094	32.176	83.142	30.944	24.233	117.97	12.677	83.483	61.853	6.355	75.293	27.646	11.529	53.161	50.476
Ebr06G042100	48.625	59.274	245.819	3.202	1.206	1.413	1.196	0.113	1.451	1.895	5.876	6.156	2.63	4.024	3.366	1.952	2.755	2.513	0.98	1.168	3.268	1.337	1.361	3.008	0.725	1.9	1.39	0.741	3.253	2.895	2.95	5.388	2.503
Ebr01G008120	14.558	9.163	4.129	14.104	5.027	6.957	6.27	4.988	4.507	44.272	16.259	17.002	39.107	10.28	11.95	27.851	24.543	29.722	45.803	15.197	23.071	11.638	7.144	6.189	6.782	17.544	6.063	12.56	9.344	6.69	10.664	16.05	12.788
Ebr01G059990	613.31	684.866	1039.69	445.829	549.958	748.945	548.737	517.247	523.285	585.131	1068.62	871.106	573.361	766.359	636.375	572.388	559.371	679.818	673.591	528.744	652.11	583.195	659.699	870.252	589.59	915.216	559.98	488.87	477.815	582.625	709.71	687.816	633.952
Ebr06G028960	448.023	31.561	8.684	3.276	7.829	9.66	4.795	10.519	20.104	7.296	26.36	20.387	4.578	13.24	7.191	4.818	4.394	6.766	8.712	4.691	7.262	4.099	1.065	1.35	2.342	2.368	3.66	1.109	1.189	0.989	0.353	0.592	1.103
Ebr04G065570	3.602	6.982	27.852	0.897	4.836	9.43	1.332	0.934	0.585	0.115	23.429	0.073	0.752	0.82	3.104	0.059	0.191	3.574	0.068	0.081	2.769	4.612	0	0	0	0.153	0.135	0	0	0.067	0.4	0.319	0.064
Ebr04G043160	0	0	0	0	0.072	0	0.1	0	0.101	0.348	0.519	1.134	1.254	1.288	2.152	1.843	1.156	2.241	2.585	2.1	2.644	1.753	2.679	1.641	1.46	0.598	3.85	1.918	1.289	3.18	2.277	2.214	13.098
Ebr05G062120	20.027	11.865	7.992	23.993	10.251	11.32	19.267	14.218	16.816	14.952	17.439	17.404	18.767	21.997	15.215	14.756	20.055	15.158	14.961	16.099	14.957	13.981	17.846	31.573	14.536	25.602	13.111	13.589	17.328	13.948	11.903	13.023	15.395
Ebr04G063300	17.951	15.128	44.695	17.907	20.282	19.531	68.889	35.181	35.378	53.25	67.32	57.629	65.428	38.718	61.521	74.998	56.28	71.633	73.745	43.531	68.039	36.716	44.345	59.048	45.305	47.726	40.578	22.638	16.914	23.611	50.155	15.611	17.866
Ebr02G051770	0	0	0	223.091	212.464	202.647	324.804	279.529	597.279	264.927	848.079	545.652	214.515	933.73	561.322	279.27	409.921	401.811	382.612	603.881	382.492	521.177	59.947	166.23	277.54	271.713	213.325	182.399	151.247	83.664	12.21	10.985	17.233
Ebr05G022490	8.706	9.212	10.514	7.796	5.44	5.574	6.548	5.983	6.074	7.541	7.154	6.573	5.948	8.166	7.655	8.863	7.766	6.643	7.803	6.723	5.052	5.737	6.824	9.803	6.131	7.642	7.54	4.303	5.665	3.84	4.05	7.276	4.522
Ebr03G008160	148.847	129.941	73.19	87.556	98.048	91.398	79.222	110.175	113.169	76.492	118.607	132.75	70.362	114.347	58.669	53.744	73.57	55.246	45.538	68.628	47.241	43.331	36.131	52.844	31.503	40.241	35.074	73.312	120.009	300.39	39.41	50.296	33.427
Ebr0G016150	17.615	31.282	66.292	5.641	13.124	10.639	18.066	18.585	20.062	29.689	10.682	20.317	35.256	21.12	22.374	23.552	22.329	17.789	31.818	22.815	24.442	16.189	19.912	25.283	27.779	21.657	20.4	10.474	5.407	9.326	21.429	15.586	16.514
Ebr02G016630	69.442	99.366	83.152	6.842	0.793	4.225	8.615	2.565	1.316	14.723	9.062	5.782	21.872	9.177	14.693	30.188	10.762	16.966	30.249	7.962	16.662	12.873	31.077	8.374	35.871	11.8	18.858	21.209	6.658	18.348	5.878	2.44	8.107
Ebr03G023770	953.843	451.327	1081.66	699.461	294.874	314.872	563.92	303.906	302.069	440.279	530.245	406.774	427.283	570.016	519.592	638.818	469.656	581.184	369.317	435.189	457.927	374.517	639.976	896.333	566.2	758.775	593.606	360.639	436.348	234.934	662.543	407.174	426.468
Ebr04G060120	1.458	3.884	5.712	3.156	3.963	7.13	5.763	5.828	6.211	3.169	9.929	5.463	3.583	4.194	11.15	3.657	3.931	7.902	7.344	3.571	5.122	13.774	2.466	7.244	4.19	1.356	4.464	0.265	0.774	4.573	1.642	0.824	3.384
Ebr06G016390	7.543	7.21	7.466	8.075	7.515	8.191	8.49	7.496	9.096	11.35	9.774	11.021	10.167	10.366	10.851	10.177	10.325	10.827	10.366	8.913	8.545	7.293	10.078	8.895	8.574	7.686	8.25	10.936	15.885	11.13	6.063	7.938	8.435
Ebr01G048150	830.153	485.89	452.602	876.046	736.527	810.707	571.235	695.508	505.882	368.362	432.322	308.727	288.806	325.607	235.333	225.501	229.369	236.978	228.548	187.479	234.918	228.069	298.248	412.83	337.67	315.606	310.097	425.586	348.89	456.154	408.889	469.966	429.784
Ebr03G038120	0.637	0.707	0.122	12.295	3.24	7.058	8.776	0.733	2.389	1.8	6.875	0.057	1.409	0.644	0.426	0.185	0	0.776	0.373	0.634	1.242	0.318	0	0.114	0.11	0.361	0.37	0	0	0	0.045	0	0.1
Ebr06G051600	10.73	10.545	5.756	195.44	150.014	220.327	234.535	228.423	250.579	211.862	259.946	156.303	197.836	204.86	163.477	197.324	160.142	168.941	213.653	174.342	176.895	198.035	201.491	232.421	232.314	200.272	208.321	217.6	127.281	146.726	94.432	124.71	155.584
Ebr01G063110	4.583	8.139	4.873	7.491	9.352	10.526	7.935	8.179	8.424	8.252	8.843	9.524	9.596	7.431	8.935	10.204	7.25	8.078	10.23	10.584	8.471	8.595	8.303	6.578	7.595	6.393	7.551	6.533	7.123	7.022	5.614	4.228	5.572
Ebr05G022390	0.216	0.027	1.005	0.347	0.025	0.03	0.106	0	0.462	0.279	1.183	0.265	0.598	0.312	1.226	0.287	0.695	0.971	1.195	0.491	2.026	0.295	0.216	0.354	0.085	0	0.082	0.036	0.213	0.608	0.278	0.938	2.752
Ebr06G053960	2.802	1.947	25.187	1.371	2.402	2.346	2.086	1.187	1.405	1.927	22.647	0.698	1.39	5.047	12.11	3.972	2.44	12.965	7	2.715	9.769	3.303	2.678	4.896	3.371	13.991	7.273	0.718	5.253	3.525	6.035	10.738	15.161
Ebr03G071560	1.631	2.546	1.661	0.678	1.571	1.679	0.899	1.705	1.297	1.334	1.742	1.853	0.898	0.682	0.688	0.851	0.493	0.506	0.601	0.806	1.19	0.538	0.899	1.049	1.556	0.68	0.448	1.591	0.776	0.296	1.393	0.59	0.848
Ebr06G006660	2.349	3.476	1.709	1.889	3.883	3.151	1.756	3.27	2.516	2.054	2.187	1.242	2.616	2.006	1.454	2.084	2.275	1.928	2.205	2.271	2.897	2.319	3.102	2.489	4.914	4.987	4.749	4.287	3.617	4.45	5.919	4.93	4.43
Ebr01G053960	6.057	2.091	3.998	4.734	1.935	1.404	3.009	1.396	1.941	9.949	4.716	5.704	9.47	6.177	3.774	3.983	1.544	5.884	2.848	1.607	3.748	1.073	0.392	0.885	1.862	1.949	3.869	1.918	2.128	1.18	5.935	4.002	2.609
Ebr02G054550	4.654	9.148	5.37	7.851	8.024	7.254	9.429	6.99	5.896	8.937	4.644	7.014	9.423	5.437	7.529	7.768	5.219	6.452	8.7	5.311	6.922	6.95	7.741	3.9	5.509	4.025	6.46	5.297	3.944	7.076	3.907	2.653	4.16
Ebr02G005580	9.015	21.029	6.158	12.54	18.225	15.643	9.925	16.538	16.756	5.943	11.613	12.609	6.204	10.737	7.058	5.249	7.881	6.811	4.016	8.145	6.495	7.189	5.326	6.881	6.385	8.11	5.553	7.509	8.885	11.999	4.874	7.658	7.691
Ebr04G047220	197.968	259.256	317.277	115.019	188.7	168.925	101.602	152.815	150.064	77.591	128.057	134.607	75.449	115.568	88.085	62.274	113.688	101.567	67.218	98.443	110.584	111.735	91.295	145.51	96.038	140.266	147.336	109.265	111.912	152.659	181.258	273.439	218.023
Ebr03G065550	1.153	0.768	0.294	1.622	0.237	3.886	1.974	0.312	0.332	0.977	0.425	0	2.959	0	1.322	1.342	0	1.728	1.155	0.459	1.605	1.838	1.152	2.068	1.196	0	1.147	1.359	0	3.79	2.92	0.605	2.174
Ebr05G026460	0.126	1.563	0	20.524	4.082	3.755	6.676	4.152	3.989	2.842	3.804	4.324	3.802	3.368	2.116	4.759	2.833	3.11	3.613	2.803	2.661	2.206	2.325	0.812	0.435	0	0.334	0	0.217	0	0	0	0
Ebr01G000710	43.212	28.777	35.852	62.973	64.18	54.817	96.465	79.117	127.46	111.993	138.277	131.497	126.914	196.342	211.919	185.276	183.641	235.284	187.563	197.501	223.176	290.169	297.99	264.712	303.028	236.033	277.424	319.641	262.093	331.856	295.838	242.871	288.534
Ebr02G032660	9.551	6.726	7.716	32.304	13.531	19.667	19.93	23.177	14.818	14.515	11.177	15.571	15.783	25.296	13.601	21.093	25.973	13.824	22.447	19.401	12.473	18.91	20.404	32.619	22.329	43.8	23.597	26.409	32.379	18.627	21.508	33.179	19.46
Ebr01G000570	2.165	0.401	4.594	6.092	7.635	7.299	16.892	15.236	24.353	15.904	18.502	19.775	20.689	40.114	32.425	20.484	38.056	31.644	21.218	28.725	34.667	33.381	24.429	42.343	31.829	29.857	34.592	46.914	24.74	10.916	12.392	27.927	27.219
Ebr05G009610	0.212	2.45	2.378	0.213	1.439	1.993	0	0.747	1.224	0	0.783	0.608	0	1.609	1.299	0	0.731	1.193	0	0.845	1.3	1.354	0	1.523	0	1.043	1.619	0	2.288	1.675	0	1.671	2.802
Ebr04G006310	3.599	3.995	4.824	2.259	2.724	2.174	1.64	2.683	3.114	2.498	3.261	4.478	2.54	3.494	4.298	3.015	4.367	3.763	2.848	4.072	3.833	3.777	3.25	3.694	3.276	4.819	4.231	2.792	4.874	4.277	3.715	6.51	4.049
Ebr03G020040	34.515	50.465	6.237	0	0.333	0	0	0.164	0.175	0.114	0	0.145	0.115	0	0	0.118	0	0.228	0.473	0.081	0	0	0	0.073	0	0	0	0	0.087	0	0	0	0
Ebr04G050040	15.771	49.301	5.339	20.585	18.523	17.959	22.296	21.694	16.106	142.154	38.873	28.11	120.982	54.703	60.869	85.661	74.957	122.861	138.414	67.422	93.721	45.497	60.391	113.848	77.077	145.592	47.203	57.978	81.442	28.613	81.994	89.998	65.893
Ebr05G003750	0.653	0.669	0.102	0.283	0.454	0	0.459	0.218	0.869	5.677	0.593	24.833	9.401	21.172	41.033	27.495	20.501	24.627	20.074	30.874	18.243	16.587	6.727	4.327	5.631	4.252	3.533	2.37	1.213	0.859	0.792	0.316	0.253
Ebr03G034960	1.398	12.267	0.876	21.565	10.38	9.733	47.503	19.03	27.161	36.933	20.384	23.566	56.058	18.253	14.47	17.902	8.613	10.072	19.683	11.81	5.628	7.545	5.64	4.166	6.768	1.543	2.211	3.423	1.205	1.202	0.303	0.056	0.676
Ebr04G044200	13.44	11.62	4.143	634.311	654.762	600.297	326.887	353.138	95.781	75.039	36.008	11.654	14.931	8.399	1.082	5.045	4.87	1.458	4.49	4.645	1.576	1.41	3.887	2.411	4.894	6.147	2.346	9.071	3.203	6.28	5.376	2.598	1.223
Ebr04G050150	18.209	0	1.294	0.794	0	0.136	0	0.306	0.326	0.479	0	1.82	2.899	5.706	4.102	4.931	7.774	2.751	6.036	4.045	2.987	2.927	3.808	9.725	4.297	7.039	11.237	7.989	5.113	6.684	7.946	14.516	10.647
Ebr01G035680	134.871	170.491	70.141	168.913	100.28	117.396	146.834	122.521	176.518	139.27	161.875	218.503	110.537	157.013	205.358	143.739	121.456	142.67	132.613	156.154	101.825	95.122	93.749	101.577	65.6	78.998	84.784	54.372	87.221	82.467	49.151	52.119	50.469
Ebr02G003900	1.264	1.804	1.793	0.181	0.445	0.217	1.082	0.88	0.677	0.816	0.733	0.517	1.442	0.502	0.621	0.473	0.396	0.338	1.086	0.144	0.453	0.36	0.586	0.972	1.062	0.614	0.299	0.213	0.467	0.237	0.915	0.711	0.17
Ebr04G070750	21.458	47.717	8.828	88.625	74.543	66.783	68.312	58.094	62.508	39.475	50.961	34.13	38.628	26.968	16.149	20.797	7.726	17.087	18.252	9.408	13.808	12.944	10.471	7.728	13.155	9.09	13.974	9.725	7.565	8.084	4.82	2.122	3.764
Ebr02G075370	0.475	5.28	0.568	1.311	8.533	2.366	5.681	9.254	9.741	1.866	0.822	0.739	1.178	0.605	1.358	0.769	0.62	0.65	0.8	0.526	0.368	0.659	0.041	0.178	0.029	0.156	0.027	0	0	0	0	0	0
Ebr04G071890	4.747	8.669	10.582	16.922	23.955	27.044	11.658	17.406	10.436	5.972	8.92	8.212	5.365	9.368	8.288	10.273	9.586	9.331	8.378	9.055	10.874	9.714	9.486	12.663	7.002	17.799	11.883	6.495	8.419	8.6	6.252	11.795	12.048
Ebr01G075770	132.845	94.88	39.725	40.045	19.618	25.116	40.057	21.638	19	23.265	37.97	16.878	18.433	18.436	22.916	20.276	18.647	36.047	19.029	14.431	31.084	25.401	20.114	23.435	13.609	15.297	17.337	7.283	13.069	14.404	65.901	27.004	36.018
Ebr01G037120	0	0.202	0.29	0.274	2.803	2.738	0.065	2.646	2.558	0.193	1.929	6.108	0	4.251	6.608	0.199	3.629	5.88	0	5.068	4.496	2.629	0.057	3.182	0	2.32	1.207	0	1.765	0.748	0.064	0.775	1.501
Ebr02G053460	47.532	44.781	83.753	6.175	3.575	1.397	15.76	2.907	5.824	17.662	11.411	12.465	21.448	15.36	17.415	25.766	18.824	20.771	30.145	13.168	33.501	30.152	68.477	43.325	89.173	45.372	67.696	80.686	57.433	117.265	92.219	83.186	132.879
Ebr06G028990	110.684	0.832	0	0.151	0.462	0.241	0	0.541	0.072	0.283	0	0.806	0.214	0.126	0	0.364	1.017	0	0.418	0.597	0	0	1.062	0.538	1.038	0.756	0.083	0.221	0.108	0	0.704	0	0
Ebr02G001790	58.467	50.687	47.247	162.962	85.854	107.471	88.023	94.149	76.278	57.733	63.271	57.869	51.031	61.975	46.968	51.436	51.368	47.139	49.171	46.541	44.58	44.418	50.957	67.507	49.889	64.386	57.14	66.66	88.117	66.833	43.817	69.481	50.199
Ebr04G044780	0.314	0.419	0	0	2.777	1.514	0.359	2.383	1.451	0.622	1.624	1.351	0.359	1.033	3.606	0.824	2.066	2.121	1.155	1.126	2.101	2.632	0.471	1.128	0	0.238	0.104	0	0.136	0	0.265	0	0.198
Ebr03G030680	5.131	7.673	9.902	8.015	8.136	7.651	6.989	7.626	8.438	6.536	8.799	6.223	6.368	6.595	6.505	6.394	6.085	6.443	6.346	6.843	7.746	6.317	6.634	7.914	5.075	5.748	5.464	5.785	6.56	9.117	5.929	6.211	5.885
Ebr02G008770	0.103	9.395	5.964	0.165	54.441	6.431	0.117	11.343	12.324	0.696	9.397	15.894	0.352	11.211	3.299	0.239	6.3	7.699	0.275	13.41	7.895	6.717	0.103	5.013	0.284	4.657	7.359	0	6.024	4.188	0	9.27	7.619
Ebr01G006390	33.293	48.532	29.768	0	0.045	0	0.248	0.059	0.125	0	1.12	0.466	0.495	0.384	0	0.253	0	0	0.072	0	0.06	0	0.108	0.311	0	0.164	0	0	0	0	0.366	0.057	0
Ebr05G003340	7.133	0.576	9.164	8.732	4.329	7.572	7.126	0.614	0.468	6.228	7.893	0.116	6.751	0.41	6.818	6.606	0.609	7.168	7.04	0.258	6.771	9.307	8.18	0.116	9.42	0.367	6.882	8.315	0	14.605	11.864	0.255	16.303
Ebr04G058050	0	3.05	0	1.035	0.118	0.827	1.797	3.873	8.584	9.864	96.49	62.325	44.736	58.134	66.753	21.828	31.884	45.261	8.797	18.909	37.297	40.624	32.744	18.486	17.027	9.515	31.137	57.203	17.524	43.29	2.095	4.805	22.847
Ebr05G019380	1.49	23.145	0.161	0.051	0.104	0.031	0.217	0.172	0	0.108	0	0.091	0	0.032	0	0	0	0	0.085	0	0	0	0	0	0.044	0.048	0	0.075	0	0	0.036	0	0.04
Ebr01G066650	3.57	7.007	5.577	4.489	7.808	6.696	5.608	7.12	7.432	4.368	4.079	3.884	3.369	4.042	3.366	4.626	3.797	3.541	4.269	5.299	4.963	4.452	7.805	7.282	8.022	8.235	7.515	4.4	6.157	5.896	7.465	7.887	7.289
Ebr04G007100	0	0.695	2.592	0.315	0.643	3.394	0.894	0.212	0	0	6.354	0	0.223	0.791	4.491	0	0.245	4.108	0.262	1.558	1.744	2.498	0	0	0	0	2.337	0.462	0	8.239	0	0	2.953
Ebr04G052760	79.49	56.978	41.667	29.891	44.201	41.64	43.545	42.969	45.233	40.011	43.09	74.16	35.217	41.042	58.614	29.148	39.421	49.754	34.636	37.795	41.042	25.379	17.56	16.958	20.178	23.378	22.729	13.583	15.729	16.171	14.425	16.039	18.009
Ebr01G033280	32.228	21.903	25.125	48.981	31.651	33.538	26.526	29.932	21.136	16.401	17.994	15.891	16.308	19.24	11.394	19.149	22.45	16.379	16.445	14.584	18.256	20.419	25.751	28.119	35.428	29.606	28.994	36.376	41.308	35.929	37.715	45.458	37.185
Ebr0G002600	16.186	17.77	14.819	14.642	20.295	18.802	14.322	16.505	14.895	9.805	9.631	9.792	8.242	8.996	8.607	7.911	8.76	8.926	8.586	8.698	8.205	8.355	11.859	12.072	12.854	11.194	13.303	11.22	13.341	9.985	14.192	10.479	12.014
Ebr04G014710	21.816	17.649	4.345	18.163	12.269	7.377	11.07	9.762	13.311	17.531	17.74	15.697	15.82	12.052	10.381	10.726	10.802	14.68	10.107	12.195	12.852	7.268	3.778	3.062	5.366	4.835	5.017	4.116	7.191	1.658	4.585	3.968	3.413
Ebr02G040850	45.936	8.105	37.995	3.418	0.596	0.73	1.844	1.213	0.228	18.21	18.962	3.919	14.438	7.826	15.321	26.975	12.127	60.758	18.407	13.955	59.461	6.78	1.58	0.946	1.778	0.797	2.492	1.127	0.909	1.3	15.509	12.587	8.41
Ebr06G042500	9.274	7.505	30.171	9.005	5.932	8.363	9.797	7.009	5.987	7.897	8.301	6.368	7.093	8.1	9.744	11.637	8.65	9.974	8.96	9.571	9.872	8.809	10.525	11.247	10.13	12.501	11.044	10.391	9.837	10.543	11.599	11.996	11.11
Ebr06G023790	4.21	0	1.444	0	0.212	0.124	0	0.093	0.099	0.291	0	0.062	0.196	0.217	0.46	0.25	0.914	0.258	0.287	0.479	0.813	0.069	0	0.432	0.594	0.454	0.57	0.253	0.37	0.396	1.354	0.857	0.648
Ebr05G007200	61.461	0.466	21.105	0.211	0.072	0.421	0.2	0.095	0.101	3.161	0.774	0.877	3.392	2.209	3.61	5.497	3.064	11.533	8.762	3.897	10.42	2.928	1.31	0.627	1.331	2.51	3.132	0.206	0.905	1.035	3.445	9.725	4.177
Ebr05G048030	184.282	230.577	227.165	172.175	214.563	210.097	178.401	201.078	194.501	152.799	150.618	175.251	141.261	173.716	147.155	142.814	161.91	138.798	145.803	151.565	149.762	145.251	162.823	180.514	148.504	167.128	162.584	143.816	138.903	133.075	164.718	173.959	149.273
Ebr06G052430	229.226	170.599	371.176	268.253	138.538	135.747	172.457	126.799	119.371	157.938	163.014	153.427	193.378	186.558	161.194	210.748	197.564	172.69	189.728	166.266	157.893	168.915	201.408	239.989	180.11	194.718	172.126	248.647	237.241	207.692	230.439	245.106	241.72
Ebr04G043870	22.671	21.034	12.286	10.009	14.847	11.944	16.924	17.097	17.1	23.32	15.51	27.969	20.561	25.065	19.263	18.501	22.739	21.204	20.845	25.065	20.773	21.633	18.974	23.084	17.895	18.155	20.503	17.651	19.133	18.541	18.053	15.301	18.026
Ebr04G054810	0.818	1.568	2.518	1.674	2.108	1.593	2.101	1.871	1.544	1.785	1.289	1.944	1.93	1.766	1.677	2.251	2.117	1.895	2.31	1.864	2.153	1.957	2.359	2.881	2.469	2.893	2.293	2.016	2.02	1.785	2.072	2.184	2.267
Ebr06G027010	0.623	7.275	0.454	0.072	2.342	0.858	0.61	3.085	3.39	0.201	1.314	2.679	0.102	1.8	0.817	0	0.223	0.534	0	0.425	1.389	2.13	0	2.173	0	4.037	2.127	0	0.614	0.703	0	1.962	0.672
Ebr04G020730	180.706	212.989	75.537	3.048	11.569	3.286	13.88	13.719	12.619	28.853	15.301	39.18	27.371	40.469	21.575	27.902	51.787	23.257	29.417	37.46	51.27	76.262	178.533	109.596	97.777	82.982	99.725	313.054	346.138	225.963	122.156	146.324	181.223
Ebr05G063140	6.577	13.243	30.629	7.899	13.167	11.112	10.08	11.569	12.132	9.885	13.441	11.842	10.908	7.792	13.465	8.501	9.964	13.692	10.444	15.988	14.535	14.862	7.938	6.417	8.9	8.396	11.532	6.466	11.829	12.088	12.991	13.381	13.716
Ebr04G067470	0.75	1.406	0.594	37.785	13.01	15.891	21.597	18.043	19.418	7.439	16.23	8.596	9.983	10.274	6.118	6.016	4.172	6.121	5.679	9.287	9.746	9.968	7.91	10.526	7.264	8.186	8.513	14.248	12.648	21.373	9.57	11.193	15.609
Ebr05G065040	3.049	0	0	0.953	0.209	0.326	0.725	0.229	0.049	0.479	0.687	0.121	0.193	0.086	0.648	2.761	0.265	1.65	2.207	0.202	1.792	0	0.677	0.851	0.293	0.128	0.056	0	0.292	0.111	0.048	0.044	0.373
Ebr0G018620	3.356	11.276	1.371	16.623	6.951	9.483	14.063	7.266	7.162	13.215	14.379	7.139	13.067	5.99	8.021	7.908	3.974	7.409	9.828	6.11	6.289	4.839	1.646	2.221	1.974	2.247	1.839	3.791	2.772	1.876	2.059	1.898	1.415
Ebr04G069600	0.091	0.054	0.155	5.639	12.101	10.909	4.854	4.307	2.697	1.51	5.063	1.044	1.213	1.534	3.39	2.263	1.52	2.367	1.867	1.257	2.165	2.276	4.551	6.843	3.613	1.193	1.128	0.645	1.205	1.398	1.128	0.765	2.138
Ebr04G043120	0.807	0.456	0.224	2.004	3.374	5.014	2.679	1.508	1.184	0.497	0.649	0.525	0.586	0.741	0.336	0.768	0.092	0.769	1.274	0.7	0.653	0.702	2.271	2.21	1.826	1.108	3.697	3.199	0.379	1.832	2.972	1.154	2.673
Ebr06G024200	0.067	0.06	4.639	0.136	0.998	4.809	0.116	0.073	0.234	0	1.991	0	0.038	0	1.754	0	0	1.618	0.09	0	1.466	1.668	0.034	0	0	0	1.432	0	0.058	1.154	0	0.035	0.382
Ebr03G019040	4.403	1.32	1.85	1.239	0.407	1.166	1.194	0.536	0.317	2.488	2.68	0.867	2.135	0.779	1.178	3.717	1.033	2.64	4.487	0.876	1.655	1.053	1.925	0.79	0.914	2.079	0.876	1.493	0.19	0.796	1.301	1.444	2.145
Ebr01G051050	0.05	0.979	0	3.707	16.308	20.805	7.496	30.06	45.965	12.177	122.83	81.714	16.927	63.565	80.947	14.765	52.447	62.432	13.529	65.35	48.065	47.641	12.269	48.99	8.668	50.217	27.53	11.997	42.357	35.861	4.232	27.085	10.27
Ebr01G029880	912.709	543.022	1784.88	107.248	51.902	53.271	54.929	67.675	58.369	435.077	303.64	595.485	480.656	558.023	488.939	647.006	782.456	838.419	858.351	555.118	1046.29	615.508	222.764	408.03	345.048	535.145	518.376	263.354	330.216	265.767	251.457	494.881	521.127
Ebr06G040290	1.059	0.376	0.431	1.106	0.696	0.408	1.934	0.229	0.122	1.196	0.312	0.758	1.812	0.107	0.324	2.958	0	0	1.273	0.169	0	0	1.904	0.76	2.197	0.8	1.545	0	0.365	0.278	1.55	0.222	0.532
Ebr02G041680	2.895	3.535	5.591	4.219	3.222	4.648	2.686	2.808	1.879	3.544	3.382	3.37	3.372	4.937	5.812	4.987	3.851	6.42	4.272	4.417	6.181	5.002	3.074	6.493	2.671	4.011	4.882	4.054	2.705	6.585	3.599	2.658	3.791
Ebr06G038050	0.494	14.427	0	0.574	2.796	0	0.439	2.021	1.583	0	0.081	2.123	0.501	1.664	0	0.447	1.718	0	0	1.311	0.122	0.088	0.11	1.182	0	1.493	0	0	0.473	0	0	0.173	0
Ebr01G051280	1.514	1.624	0.899	1.445	2.85	2.551	1.872	3.448	1.964	1.497	0.977	1.265	0.864	1.466	0.531	1.505	0.789	0.709	1.559	0.853	0.948	0.855	3.151	2.987	3.447	2.573	2.427	1.636	1.197	2.074	2.166	1.522	2.022
Ebr04G027260	36.203	1.002	5.527	0.384	0.642	0.293	0.694	0.705	0.15	2.796	0.64	1.741	3.269	2.457	3.452	5.661	4.021	5.206	4.003	2.833	5.367	5.816	1.084	0.748	1.622	0.59	2.131	0.768	1.048	0.057	2.102	1.002	0.546
Ebr06G018950	11.395	20.685	12.595	29.552	51.045	54.466	86.008	71.367	112.851	81.312	101.497	94.442	83.639	72.545	62.609	56.069	65.662	63.577	67.619	65.239	77.42	68.789	71.096	69.903	61.836	73.981	59.464	58.075	56.556	56.34	34.354	37.908	55.866
Ebr04G003140	0.489	2.074	2.047	0.306	0.625	0.419	0.434	0.412	1.003	1.35	0.561	0.467	0.372	0.659	0.914	0.379	0.748	0.244	0.436	0.778	0.787	0.606	1.411	1.637	1.653	1.067	0.721	1.153	0.281	0.572	1.774	0.798	1.707
Ebr06G007940	120.879	94.488	89.707	63.207	45.987	45.591	58.465	46.027	49.63	62.097	61.605	58.637	61.177	68.934	75.892	74.551	68.228	72.099	65.632	61.421	61.702	59.001	55.922	66.487	59.261	62.522	52.113	73.028	78.908	74.195	79.303	72.112	69.162
Ebr03G065830	11.612	8.281	2.121	2.821	3.85	7.194	3.437	3.97	3.734	4.681	5.845	8.821	3.125	3.454	3.947	2.899	5.1	5.124	3.993	1.694	4.74	3.357	0.859	1.819	1.315	3.181	4.144	1.682	2.577	3.454	2.803	3.563	4.24
Ebr02G015960	5.445	8.581	1.999	8.479	15.478	14.315	5.601	18.215	17.655	5.155	13.462	12.088	4.589	9.617	11.479	4.569	12.035	10.735	5.047	11.246	11.802	13.3	3.676	7.956	5.701	7.858	9.437	8.792	15.483	14.646	4.915	11.273	10.175
Ebr0G013030	2.408	3.002	13.724	2.265	6.567	14.754	1.93	1.886	1.537	3.126	19.352	2.349	1.812	1.657	23.351	2.923	2.822	21.196	3.218	3.018	21.799	20.346	2.508	2.059	2.127	2.013	19.645	1.692	3.181	20.148	3.403	2.097	16.166
Ebr02G063360	148.882	158.474	89.984	111.728	93.333	99.784	116.091	105.372	121.657	110.873	124.775	139.647	118.534	147.791	121.596	117.649	136.289	110.091	107.102	113.065	109.522	113.267	101.954	153.825	96.09	146.44	109.93	103.419	128.884	122.013	105.491	112.907	97.08
Ebr01G057990	7.041	9.05	19.551	7.212	11.995	11.582	6.828	11.07	8.642	6.94	6.167	7.324	7.557	6.824	8.065	7.937	7.808	9.591	9.539	6.347	9.92	8.359	8.514	6.784	7.874	8.212	6.698	11.033	8.207	16.197	7.494	10.628	8.61
Ebr04G048440	31.959	13.448	26.456	19.671	20.64	22.272	20.359	18.512	17.565	19.414	15.257	19.131	21.6	20.736	25.529	26.736	24.614	26.669	22.034	20.287	28.75	26.232	28.882	30.094	33.009	29.04	31.059	51.895	33.424	38.822	41.254	41.696	39.665
Ebr05G028390	206.252	155.425	108.742	219.715	134.794	118.54	144.167	121.536	129.913	139.884	98.649	136.695	143.665	133.699	101.172	149.921	143.848	107.932	151.439	127.054	104.694	95.036	159.306	164.44	145.998	161.877	111.531	183.82	164.562	123.394	147.162	173.257	109.023
Ebr06G026720	0	1.152	0.22	1.216	2.131	1.457	2.221	0.468	1.247	0.733	0.638	2.477	0.493	1.092	1.322	1.007	0.812	0.648	2.6	1.032	1.204	0.689	2.376	0.62	0.598	0.653	3.441	0.51	0.746	2.274	0.73	2.495	1.902
Ebr06G022750	4.784	8.707	10.368	4.597	8.03	8.35	7.458	7.163	7.888	6.94	6.684	5.639	7.337	6.189	6.747	6.5	5.904	5.57	6.371	7.806	6.406	7.522	6.849	3.945	8.075	7.307	7.563	5.002	5.823	9.216	10.239	8.368	8.254
Ebr03G000780	5.413	0	3.063	1.048	0.165	0.29	0.458	0	0	1.019	0.148	0	0.572	0	0.307	0.35	0	0.451	0.402	0	1.228	0.32	0.2	0.144	1.11	0	2.261	2.6	0	1.582	1.919	0	1.26
Ebr03G061300	14.684	17.834	17.039	21.418	18.572	31.113	15.867	15.159	14.822	160.302	33.813	19.534	121.882	25.332	22.137	48.973	28.686	57.15	167.28	26.967	42.465	13.968	6.288	4.065	6.603	8.004	5.218	7.359	6.241	10.07	11.632	15.078	16.218
Ebr02G051520	4.98	9.581	36.914	5.783	12.503	15.455	8.844	16.174	12.766	58.15	42.861	22.196	41.982	36.066	55.854	45.744	45.019	87.504	69.875	42.284	77.655	38.829	19.074	30.974	19.522	27.176	19.087	5.872	7.158	9.825	1.246	7.258	6.608
Ebr01G055820	3.283	1.261	0.994	0.785	1.677	0.385	0.962	0.913	1.126	0.401	0.982	0.826	0.202	0.762	0.543	1.033	0.333	0.2	0.237	0.706	0.741	0.637	0.975	3.184	0.798	1.676	1.825	1.517	1.454	0.992	1.948	2.561	2.398
Ebr01G066570	15.193	19.954	11.391	409.184	292.501	476.372	477.019	443.416	448.143	370.791	498.766	309.416	355.235	333.831	344.674	283.05	265.713	324.055	302.849	240.197	295.79	327.116	300.029	345.276	338.958	346.627	320.279	421.629	236.926	352.612	120.573	171.936	245.245
Ebr06G023050	0.709	1.348	0.309	0.407	0.749	0.195	0.231	0.877	0.467	0.458	0.597	0.725	0.346	0.511	0.155	0.118	0.76	0.455	0.541	1.773	0.225	0.161	0.101	0.291	0.7	0.765	0	0.477	1.397	0.666	0.456	1.062	0.891
Ebr03G040930	10.162	14.221	11.483	5.469	7.86	5.429	7.302	7.863	10.285	10.81	13.195	15.53	12.584	11.53	10.445	10.035	12.619	10.562	9.995	12.124	10.203	8.731	12.862	9.102	11.923	15.849	11.326	12.463	16.312	11.584	8.269	13.735	10.698
Ebr02G046460	17.424	29.564	30.329	13.978	20.376	22.045	22.095	24.193	26.513	17.279	17.397	27.216	16.165	19.443	15.858	13.49	15.79	16.693	16.757	19.993	18.386	19.372	15.877	15.42	18.851	17.394	18.599	15.228	11.524	18.536	20.419	16.752	17.082
Ebr06G017890	5.068	15.849	5.403	2.699	2.297	1.539	3.406	3.946	5.63	5.021	3.168	17.275	4.187	9.12	5.632	3.837	12.171	6.773	5.571	13.096	5.158	3.464	3.891	2.401	1.554	4.678	1.888	0.986	4.672	2.43	2.488	2.999	1.648
Ebr05G020350	1.074	2.127	1.01	2.28	2.941	0.769	1.76	4.501	3.716	1.867	1.381	6.114	2.67	6.288	2.442	4.007	8.753	2.105	3.606	7.013	2.821	3.293	3.769	11.42	2.59	6.324	3.105	1.786	3.561	3.875	1.395	3.033	1.211
Ebr02G056700	4.301	0.841	6.971	9.2	7.38	8.181	4.201	5.096	2.216	2.476	1.118	1.434	2.253	1.34	2.689	1.985	2.54	3.406	3.687	1.077	2.893	2.114	1.649	1.864	3.069	6.173	4.774	1.946	1.4	4.448	1.645	2.243	4.013
Ebr03G047180	0.597	0.813	0.406	0.544	0.982	0.767	0.909	1.035	0.505	0.9	0.294	0.285	0.5	0.483	0.305	0.788	0.449	0.418	0.692	0.063	0.355	0.318	1.273	0.915	0.496	0.361	0.898	0.657	0.343	0.524	0.942	0.501	0.901
Ebr02G045180	0.958	1.488	2.926	0.064	0.197	0.077	0.273	0.346	0.644	0.361	0.236	2.058	0.364	2.419	0.366	0.558	2.797	0.479	0.427	2.16	1.067	0.509	0.877	1.489	0.663	2.05	0.847	0.565	2.065	0.63	0.629	2.931	0.201
Ebr05G004460	64.323	43.85	37.478	44.262	31.599	36.505	30.797	32.947	21.064	32.983	23.472	23.98	28.251	31.174	36.389	47.033	35.496	39.605	37.341	31.492	34.205	37.285	42.295	44.475	57.035	49.962	53.408	58.722	51.295	63.68	53.733	55.159	59.474
Ebr03G054640	9.614	29.944	44.19	1.903	7.679	4.066	2.87	6.578	5.236	3.64	6.769	6.118	3.174	6.831	9.629	4.603	6.2	9.291	4.207	5.711	8.779	6.382	4.925	5.884	4.828	6.38	6.896	4.057	8.249	10.784	12.171	32.878	17.056
Ebr03G004950	34.891	22.62	18.274	54.747	32.823	46.301	30.669	34.876	19.553	20.834	23.108	16.615	17.077	18.632	15.918	20.083	15.881	15.898	20.001	13.729	16.671	15.493	19.214	25.182	24.96	20.672	17.623	27.935	16.754	29.203	18.972	27.147	26.542
Ebr02G071820	0	3.31	0	0.699	5.411	1.197	0.142	4.843	6.88	0.421	0	0.89	0.142	2.637	0	0	2.333	0	0	0.198	0	0	0.745	1.605	0.172	2.441	0.659	0	2.357	0	0	1.304	0
Ebr06G010670	24.994	22.114	45.506	16.722	25.562	21.995	19.636	23.581	22.14	22.966	20.371	22.423	23.12	17.952	27.351	26.003	25.234	29.706	28.789	35.15	30.906	29.731	18.166	14.82	19.061	20.235	24.793	15.017	28.175	29.157	30.453	32.566	27.157
Ebr04G023370	4.181	0.52	1.512	2.513	0.738	1.919	2.142	0.888	0.676	2.296	1.441	0.336	2.497	0.197	1.195	2.412	0.44	0.879	2.245	0.435	0.958	0.873	2.655	0.28	2.163	0.413	1.141	1.382	0.404	1.85	1.936	0.574	1.081
Ebr05G040220	19.99	80.738	108.911	96.044	30.978	29.816	90.153	43.643	61.403	73.026	114.474	71.835	91.122	64.586	84.966	72.98	53.847	87.83	91.243	74.157	83.561	70.275	51.429	33.258	43.424	24.038	48.445	46.136	66.252	46.963	50.199	55.555	46.738
Ebr02G060240	11.3	28.103	15.197	53.388	48.154	54.205	41.442	32.703	24.407	16.998	12.126	9.672	11.498	5.512	5.686	6.095	3	4.84	4.053	4.089	3.378	5.11	4.35	2.738	3.08	2.107	2.661	0.779	0.802	0.901	1.762	1.283	1.691
Ebr02G019980	5.856	5.356	6.919	11.723	12.27	25.098	9.962	14.011	12.835	12.044	24.711	13.34	10.289	12.605	27.048	13.228	14.733	30.021	14.868	13.052	27.786	32.315	16.735	18.155	20.418	27.699	31.078	20.094	21.311	37.74	16.879	21.814	39.606
Ebr02G011210	1.101	5.502	3.197	23.925	20.533	31.095	25.831	25.2	22.103	23.862	23.999	16.528	27.907	19.115	25.687	28.385	21.942	27.62	30.289	23.429	32.42	31.663	40.366	31.889	45.291	39.058	43.756	46.483	26.999	30.294	15.422	21.089	31.569
Ebr05G003970	3.296	3.025	4.262	6.847	5.781	5.849	4.101	4.33	4.357	3.975	4.043	4.616	5.197	4.341	5.267	6.382	5.748	5.828	5.245	4.068	4.455	5.197	6.327	4.73	6.199	6.883	5.847	3.974	5.109	3.312	4.836	4.974	6.052
Ebr03G012210	5.783	5.811	0.103	0.204	0	0	0	0	0	0.057	0	0	0.174	0.256	0	0.473	0.445	0	1.085	0.242	0	0	0.912	0.583	0.983	0.613	0	0.419	1.313	0	0.057	0.16	0
Ebr04G003850	18.549	16.377	14.196	27.045	18.083	19.782	20.34	21.216	25.508	21.434	23.812	22.22	19.968	19.91	15.387	14.399	25.186	19.008	19.606	13.347	16.692	12.034	17.592	27.526	14.499	21.538	13.487	32.376	25.304	28.945	9.321	18.584	12.911
Ebr02G062780	24.699	22.879	31.624	5.431	6.385	5.381	10.785	10.63	16.776	20.431	29.874	36.502	19.663	24.482	30.32	23.458	28.713	29.792	23.392	28.542	26.833	23.112	17.034	14.093	17.403	15.197	17.273	19.843	20.351	17.368	18.108	20.411	17.643
Ebr04G010400	85.198	86.809	71.343	40.808	36.593	32.078	54.2	42.356	53.824	94.667	85.88	92.433	102.353	98.269	130.306	130.231	106.791	122.35	145.496	104.335	112.75	115.377	101.233	87.845	79.284	76.356	84.249	74.74	54.735	67.144	71.462	57.598	73.209
Ebr01G013250	3.466	2.915	2.276	0.037	0.974	0.22	0.208	1.086	0.473	0.309	0.202	0.588	0.26	0.737	0.697	0.212	0.285	0.547	0.183	0.218	0	0.291	0.319	0.065	0	0.551	0.424	0.269	0.551	0.18	0.513	1.244	0.573
Ebr02G051640	4.199	0.307	0.101	12.909	10.027	21.364	6.994	6.044	6.953	14.627	20.483	15.784	14.656	33.151	35.06	25.139	29.374	32.807	41.922	27.371	29.385	29.311	36.677	58.005	119.073	118.858	61.483	8.564	17.383	5.848	12.905	6.117	9.192
Ebr06G020340	4.179	150.782	1.11	1.081	0.358	0.175	13.982	24.667	55.042	256.446	115.276	399.419	209.669	304.177	102.319	41.551	25.609	94.835	41.617	78.68	66.34	15.648	14.56	3.703	1.358	1.483	2.652	1.071	1.379	0.526	0.123	0.381	0.274
Ebr05G065420	0.327	1.596	0	0.525	1.879	0	0.56	0.884	1.319	1.108	0	0.936	1.305	1.651	0	0.19	1.841	0	0.873	1.821	0.182	0.521	2.122	2.58	0.452	4.197	0.65	1.156	2.536	0	1.288	2.743	0.411
Ebr0G007470	21.608	23.362	17.318	26.977	44.798	38.893	51.511	70.634	153.167	41.922	96.787	123.185	37.661	77.779	42.406	46.272	67.155	42.769	41.227	83.875	44.478	40.78	43.729	42.34	34.887	43.896	36.702	39.53	52.321	47.438	30.457	38.287	33.237
Ebr05G030220	2.445	1.35	0	0.638	0	0	0.83	0	0	0.821	0	0	0.829	0.134	0	0.923	0.083	0	0.618	0	0	0	1.189	0.664	3.017	0.499	0	2.26	0.798	0.174	2.009	0.763	0.415
Ebr05G008720	2.175	1.337	2.727	0.538	0.412	0.161	0.573	0.362	0.193	1.135	0.494	0.24	4.391	0.507	3.583	0.974	1.885	0.251	1.118	0	1.118	0	0.502	0.961	1.621	0.759	0	0.395	0	0	0	0.351	0
Ebr03G007880	0	1.408	0.296	0	1.541	1.269	0.229	2.514	2.859	1.968	1.779	6.589	3.286	11.056	25.338	6.837	8.245	27.11	13.158	12.299	24.894	26.814	21.752	5.031	11.152	3.577	18.722	0.158	0.154	0.499	0.025	0.047	0.196
Ebr05G013660	0.601	0.027	0.674	0.024	0.815	0.724	1.305	0.879	2.532	0.816	2.396	1.12	0.412	2.188	0.828	0.105	2.258	1.938	0.201	1.005	1.775	1.391	0.391	1.597	0.333	2.681	2.354	0.461	1.919	2.175	2.201	2.398	2.079
Ebr02G027000	588.799	284.78	884.718	134.931	121.46	136.295	171.587	171.391	244.927	394.359	399.644	687.814	545.75	1361.31	1318.71	919.479	2111.95	1480.61	813.761	1689.16	1594.31	2081.41	1401.98	2182.37	1489.64	2070.82	1941.96	3508.35	3576.04	3522.08	3319.53	3896.82	3415.97
Ebr02G002000	0.387	0.572	0.131	2.176	1.694	10.302	1.619	4.883	3.122	3.495	4.944	4.616	1.029	2.084	2.562	0.75	1.613	1.159	0.689	1.641	1.005	1.439	0.129	0.555	0.892	0.584	0	2.887	0.222	1.865	0	0.27	0
Ebr03G041980	162.735	83.177	131.951	149.242	142.554	166.333	154.049	160.476	166.345	159.804	188.341	159.04	193.29	189.656	247.476	245.943	234.102	251.722	232.521	197.393	276.617	288.079	315.717	310.954	374.71	318.636	316.828	671.226	402.59	483.683	557.457	480.296	518.595
Ebr04G038850	1.065	1.236	1.974	3.029	6.618	3.445	2.4	1.862	1.669	1.388	0.121	0.117	0.343	0.441	0.209	0.54	0.205	0.123	0.365	0.087	0.304	0.174	0.327	0.078	0.302	0.289	0.326	0.097	0.188	0.072	0.799	0.344	0.549
Ebr05G007190	54.567	0	14.827	0.359	0.073	0.172	0	0	0.103	1.615	1.054	0	1.223	1.444	4.508	10.607	4.136	22.491	6.206	1.28	19.995	2.706	2.142	0.769	1.483	0.945	2.133	0.632	1.54	0.822	2.916	2.905	3.93
Ebr05G026740	33.638	14.319	11.48	27.88	21.086	31.563	21.975	14.83	18.203	14.5	17.653	9.191	13.651	10.163	7.425	12.922	11.937	11.176	9.037	11.87	11.202	17.146	13.167	14.933	11.755	13.102	10.582	13.495	12.86	21.438	17.57	8.734	17.439
Ebr05G055310	551.679	424.316	303.811	262.223	215.772	210.344	110.694	128.991	76.113	39.855	42.364	24.617	18.917	15.612	8.126	6.845	8.065	7.964	7.402	5.759	7.093	6.55	7.267	9.194	10.01	7.801	11.898	10.086	11.503	13.58	11.752	11.941	13.169
Ebr02G007020	6.489	6.686	2.615	5.97	6.729	7.619	15.569	7.926	14.09	15.096	10.444	16.454	9.383	12.553	7.96	5.414	4.691	5.357	6.492	6.187	4.638	3.874	4.16	4.781	4.513	4.038	3.407	4.337	3.052	2.328	4.258	1.638	1.919
Ebr03G051440	7.745	16.286	10.13	12.705	18.782	20.009	12.573	16.038	16.008	11.65	13.425	9.81	10.322	8.511	7.884	7.366	5.393	6.186	7.932	8.518	6.786	5.066	7.817	6.241	5.277	4.485	5.509	4.651	7.633	8.355	9.541	5.669	6.529
Ebr03G061470	25.71	5.297	137.681	10.095	4.461	5.142	17.742	8.137	16.309	49.21	33.622	40.296	52.272	20.255	42.014	33.202	26.433	47.751	48.986	18.709	50.299	25.593	11.653	7.107	14.485	9.601	25.406	14.35	16.308	14.241	26.933	8.106	20.436
Ebr01G019780	0.407	2.24	0.995	0.327	4.48	2.665	2.044	3.436	3.192	0.736	0.36	2.681	0.557	0.987	0.996	0.663	1.222	0.61	0.87	2.073	1.178	1.038	0.976	1.752	1.576	1.476	0.972	1.055	0.561	1.177	1.832	1.366	1.534
Ebr04G006670	2.124	0.653	4.66	4.794	8.458	3.895	3.125	8.844	4.335	0.646	0.482	3.277	1.165	3.426	1.437	2.188	2.556	0.98	1.692	1.04	2.184	0.847	2.653	4.221	1.978	3.457	5.365	0.193	0.775	0.86	1.794	1.457	1.386
Ebr06G043560	0.902	4.486	2.113	2.103	1.038	0.695	1.133	1.074	0.937	1.019	1.065	1.551	2.985	2.462	2.898	3.151	1.355	1.893	4.461	2.298	2.512	2.158	2.073	0.259	1.623	0.409	1.676	3.511	0.156	3.797	2.133	0.568	2.155
Ebr0G004670	26.354	13.367	24.214	7.199	4.851	7.231	7.902	5.672	6.631	8.395	10.385	11.316	11.421	8.733	8.013	7.103	9.984	9.202	7.786	7.097	11.716	6.922	8.048	11.393	6.492	17.372	12.139	4.426	5.26	5.503	4.358	5.129	10.175
Ebr06G012970	255.269	143.338	106.666	400.783	208.635	307.624	227.427	209.538	170.413	159.602	192.026	113.613	112.682	104.562	94.405	94.288	80.799	79.196	91.293	62.792	87.63	80.091	105.581	130.943	86.271	95.019	84.394	116.58	108.445	125.769	97.179	88.814	97.195
Ebr03G067300	1.237	2.712	1.812	3.015	3.685	2.383	2.384	2.302	2.632	1.704	1.141	2.326	1.279	1.641	1.005	2.026	1.403	1.739	1.653	1.785	1.809	1.233	2.588	1.72	2.942	1.987	2.001	1.641	1.267	0.865	1.437	1.623	1.507
Ebr03G048700	23.905	0.594	0	0	0	0	0	0	0	0.432	0	0	0	0	0	0	0.359	0	0	0	0.107	0	0	0.137	0	0.145	0	0.113	0	0	0	0	0
Ebr04G067920	2.062	6.294	11.158	24.66	4.13	11.295	9.859	4.883	7.434	7.573	20.917	5.724	10.734	4.558	19.711	11.855	5.001	16.614	8.439	6.771	17.513	22.61	19.188	5.55	13.552	5.453	20.861	5.015	2.445	7.797	9.142	0.947	7.777
Ebr04G030910	31.578	26.267	21.073	32.318	29.675	25.782	27.662	31.829	24.181	21.944	27.313	20.15	22.881	26.41	15.96	19.23	19.423	18.635	21.099	20.08	15.262	17.945	19.312	22.663	17.702	25.232	20.106	16.799	19.72	18.022	19.514	18.949	17.682
Ebr04G000940	52.634	33.932	48.715	95.969	87.618	106.326	108.39	104.687	107.854	104.202	120.214	104.677	118.829	116.017	138.335	104.386	115.924	129.938	115.409	116.321	125.017	150.26	122.956	143.278	124.479	132.571	140.838	152.946	153.79	182.187	93.99	127.698	145.029
Ebr02G070080	2.829	3.769	2.402	4.644	2.325	2.839	3.904	4.212	2.04	2.132	3.653	3.716	2.152	2.502	2.164	1.647	1.181	1.591	1.418	1.877	0.525	0.752	1.414	0.338	1.957	2.316	1.095	2.085	3.863	1.551	2.257	1.608	1.037
Ebr03G018860	36.78	56.136	41.915	29.904	30.222	34.087	26.226	31.404	38.667	32.074	58.466	58.262	35.947	69.078	94.568	46.463	69.405	82.596	42.844	70.819	83.48	84.337	47.29	69.127	35.526	65.65	82.958	35.515	71.216	69.369	25.706	38.304	51.996
Ebr01G006840	121.308	75.232	199.97	70.858	84.59	109.587	65.98	65.928	48.021	53.629	56.358	51.486	64.254	68.657	81.997	93.91	89.965	83.843	96.397	84.197	104.373	106.037	146.192	144.26	160.025	161.735	152.998	125.201	142.06	142.702	277.688	210.676	254.4
Ebr04G049800	0.868	0.501	0.044	7.817	119.597	67.897	89.458	143.525	239.116	44.394	65.585	83.274	24.318	37.375	0.929	0.152	0.38	0.13	0.348	0.691	0.29	0.692	0.043	0	0	0	0	0	0	0	0	0	0
Ebr05G064570	20.931	20.687	15.387	31.169	25.873	22.789	20.365	18.129	13.228	12.341	15.039	12.517	12.045	14.715	19.208	11.868	15.72	9.549	15.81	10.722	14.597	12.773	17.823	16.459	11.584	11.553	13.765	20.604	17.894	31.361	11.886	12.224	14.415
Ebr01G012760	12.567	9.693	26.956	33.007	24.984	48.568	30.277	29.574	29.056	29.365	45.569	22.658	30.378	21.633	53.914	23.871	29.461	60.344	26.898	28.993	62.158	60.637	32.19	36.458	38.753	43.857	72.557	34.033	40.502	60.512	23.262	25.48	54.759
Ebr05G000120	6.64	0.829	0.634	0.584	0.17	0	0.355	0	0	0	0	0	0.118	1.887	0.476	0.725	0.649	2.333	0.416	0.826	1.387	1.986	11.507	7.148	31.436	22.891	33.999	19.329	12.168	24.426	16.237	13.282	16.825
Ebr05G021050	175.049	198.647	138.045	17.592	27.047	34.246	6.461	35.738	31.444	3.73	18.091	27.295	4.089	15.441	8.511	1.977	52.654	24.883	2.395	11.562	17.019	8.424	5.466	40.613	5.611	21.237	18.645	1.668	27.003	3.225	5.416	13.757	6.64
Ebr03G053640	24.079	27.523	30.788	30.892	19.575	30.593	23.69	25.792	15.958	35.606	54.049	25.323	49.687	24.334	58.377	46.532	42.326	59.903	55.114	54.241	55.354	40.447	32.507	20.59	24.81	25.937	28.549	18.728	27.835	22.911	37.206	49.729	37.357
Ebr02G003780	0.734	0.163	0.748	0.074	0.075	0.796	0.629	0.099	0.424	0.623	0.406	0.526	0.733	0.278	1.123	0.428	0.115	0.551	0.613	0.731	0.409	0.732	0.367	0.395	1.778	0.139	0.487	0.325	0.475	0.483	0.724	0.096	1.039
Ebr03G004700	44.306	40.606	26.984	46.296	38.428	42.734	35.351	33.591	30.712	34.403	38.325	36.285	31.262	28.017	39.231	29.264	22.459	29.906	26.574	24.234	26.695	21.281	18.77	16.177	14.608	14.683	20.282	12.297	21.785	19.51	16.701	13.662	17.345
Ebr02G047840	2.866	1.934	3.269	13.364	4.71	6.073	11.125	3.599	2.248	56.611	40.256	30.549	36.885	26.298	12.449	48.188	78.348	59.629	51.933	23.909	45.202	15.541	2.52	1.316	5.076	2.772	3.498	13.653	9.688	6.634	28.525	15.999	11.529
Ebr01G050940	4.295	21.003	0.555	2.967	12.626	0.816	3.799	13.426	17.516	4.375	1.874	23.314	3.037	21.519	1.018	4.719	16.962	0.725	3.799	23.114	0.404	1.737	2.176	12.243	2.762	14.901	0.482	2.14	12.312	0.477	2.384	11.744	0.228
Ebr06G037760	5.935	16.003	2.875	51.675	43.476	51.587	29.916	25.546	17.785	18.322	18.155	7.052	10.158	6.071	5.424	5.731	1.631	3.798	4.74	2.189	3.628	3.348	5.858	3.948	2.303	1.531	3.265	3.585	1.373	2.856	2.2	0.911	1.456
Ebr06G046400	9.454	4.611	9.171	8.904	4.094	4.856	6.374	4.842	5.574	6.851	5.137	6.407	7.054	6.703	9.686	7.968	10.745	8.683	7.059	8.649	8.324	7.946	9.687	8.056	9.551	10.296	10.831	7.68	9.991	8.132	7.401	6.677	6.98
Ebr05G049270	2.305	3.974	65.337	0.218	0.111	0	0	0	0	0.153	0	0.777	0.309	0	0	0	0.17	0	0	0.216	0	0	0	0	0	0	0	0	0	0	2.443	0	0.682
Ebr04G058760	3.518	24.559	11.105	15.879	4.293	4.395	8.63	7.052	6.831	16.06	8.994	15.97	19.514	19.009	14.491	28.717	17.703	14.307	22.903	19.188	17.072	25.389	41.176	23.449	26.026	21.32	17.609	40.336	36.468	22.542	19.924	20.141	17.736
Ebr04G014440	65.55	45.917	10.979	23.227	21.226	8.044	20.845	19.871	25.654	23.704	17.194	36.939	29.03	37.979	16.635	26.177	35.191	16.304	27.707	33.781	20.93	13.707	19.067	31.293	24.185	39.111	18.038	27.998	38.607	8.877	27.663	27.157	18.862
Ebr06G005310	1.012	0.899	1.402	0.586	0.516	0.097	0.462	0.351	0.374	13.428	1.941	4.234	9.678	6.055	7.988	24.467	7.374	13.048	23.346	7.831	14.769	5.004	11.59	6.102	13.332	7.342	2.498	5.896	4.015	2.822	21.129	9.368	2.061
Ebr06G028280	520.445	146.287	47.848	42.769	84.239	71.115	50.006	82.142	79.791	118.37	82.152	105.813	122.3	69.095	71.196	38.678	113.238	92.003	102.971	73.401	97.742	71.956	26.8	22.754	52.984	40.914	84.286	42.78	83.564	62.476	88.285	72.092	79.985
Ebr02G072730	0.515	0.108	2.066	0.097	1.319	0	0.277	0.229	0.349	1.129	0	3.904	1.244	8.781	0.232	1.445	15.311	0.136	1.011	13.737	0.438	0	3.479	16.166	2.555	13.452	0.522	4.034	19.008	1.075	8.829	30.5	3.502
Ebr03G030640	4.293	6.29	9.693	5.637	3.175	2.963	2.941	4.105	3.219	5.579	3.589	2.87	5.47	2.965	3.721	4.082	3.672	2.467	3.633	4.443	1.594	2.054	1.573	2.465	1.881	2.163	1.994	2.109	1.851	2.729	3.061	1.727	3.148
Ebr04G034150	36.541	52.892	19.957	22.048	25.942	23.244	19.35	28.103	24.005	18.99	28.171	21.412	17.623	22.51	18.155	12.656	21.572	18.062	14.286	16.849	18.359	15.397	9.682	13.394	13.505	13.886	12.429	16.401	20.72	18.999	21.94	25.25	19.328
Ebr02G026140	0.199	0.97	0.506	0.559	0.408	0.669	0.227	0.322	0.344	1.01	1.465	0.569	0.34	0.301	1.215	0.116	0.249	0.893	0.531	0.632	0	0.95	0.298	0	0.275	0	1.317	0	0	0.261	0.224	0	0.125
Ebr04G014130	15.685	26.926	82.24	17.181	12.378	14.414	12.573	12.629	10.479	60.336	15.476	20.177	45.671	16.742	13.743	30.058	16.892	30.271	85.019	19.508	23.184	8.703	8.848	7.035	5.877	8.592	6.416	4.739	4.678	5.286	1.398	1.989	3.738
Ebr05G058320	0.135	7.537	0.366	39.646	8.783	6.445	28.716	10.405	15.595	21.976	11.133	13.641	18.089	7.852	2.748	4.236	1.068	2.087	2.221	2.074	0.95	1.146	1.257	0.967	0.435	0.611	0.358	0.477	1.007	0.236	0.101	0.141	0
Ebr05G026310	43.672	93.565	36.613	74.804	48.717	61.484	72.635	44.552	52.277	45.017	72.037	47.182	52.892	39.095	40.227	44.727	23.32	38.113	34.782	20.326	31.738	28.927	38.491	35.236	37.908	45.214	46.02	16.477	12.003	19.099	28.503	14.548	39.541
Ebr02G007680	0.177	1.732	0.09	0.071	0.947	0.256	0	1.248	0.307	0	0.131	0.254	0.405	0.09	0	0.103	0	0	0.355	0.706	0.395	1.414	0.089	2.546	0.123	0.402	1.529	0	0.306	0.35	0.1	2.512	0.669
Ebr05G016430	22.747	10.751	12.332	14.011	10.853	12.368	12.287	12.048	9.593	11.816	12.18	9.199	15.488	13.039	12.625	16.02	12.17	9.716	13.238	10.319	11.034	10.825	13.931	10.006	13.029	11.551	11.52	11.32	6.011	9.49	8.399	11.101	13.145
Ebr04G025830	0	0.579	0.111	0	3.481	19.88	0	6.586	4.261	0	14.266	4.202	0	7.356	19.274	0	6.799	17.424	0.145	8.475	19.603	17.326	0	16.84	0	9.029	16.864	0.256	11.804	20.861	0	6.498	16.389
Ebr03G012290	25.056	29.335	47.275	27.212	20.151	18.52	19.207	16.869	17.77	23.018	19.999	19.782	21.709	18.588	20.498	20.444	17.379	20.166	20.212	18.554	19.387	21.415	21.34	21.964	20.506	19.871	18.051	18.642	19.838	24.892	27.527	25.602	27.2
Ebr05G017780	9.65	11.583	7.925	13.063	13.915	12.821	13.805	15.733	19.317	13.103	20.147	15.629	15.884	14.724	14.467	12.08	14.275	17.153	11.367	12.995	16.611	14.539	9.033	12.099	9.921	13.834	12.399	7.466	11.841	11.84	3.865	7.525	9.734
Ebr05G053490	0.55	1.586	0.56	0	1.016	0.529	0.157	2.232	0.159	0	0	0.197	0.157	0.694	0.21	0.64	0.172	0.206	0	0.219	0.153	0.438	0	0.592	0	0.831	0	1.62	2.37	1.084	0.619	1.442	0.518
Ebr01G064890	115.318	114.797	47.755	422.659	169.84	75.326	158.088	184.248	145.691	97.624	43.568	103.76	94.242	101.618	16.478	50.877	55.691	23.328	54.39	64.162	21.334	19.092	54.822	47.538	65.699	49.447	16.412	100.223	103.922	39.362	73.905	74.532	15.3
Ebr04G045710	7.04	35.036	2.512	5.404	1.732	1.532	4.905	3.1	4.221	9.844	6.632	7.522	12.707	11.416	3.528	7.503	4.282	3.518	8.292	3.546	3.19	0.444	1.908	0.799	0.385	0.661	0.369	0.375	0.48	0.157	0.493	0.167	0.15
Ebr02G023300	2.005	0	0.386	1.437	0.49	0.652	1.206	0	0	1.071	0.28	0	1.205	0	0.166	1.009	0	0.081	0.869	0	0.302	0.302	0.974	0	0.675	0	0.323	1.693	0	0.677	1.006	0	0.579
Ebr01G050810	0.379	1.085	1.288	2.778	5.852	13.476	6.015	9.992	7.585	5.239	7.089	4.227	4.52	4.344	6.252	3.779	4.168	6.444	5.801	4.764	7.511	7.73	4.674	6.231	5.423	5.86	9.45	4.373	5.815	5.71	1.946	3.45	7.63
Ebr02G044720	102.75	9.101	36.969	8.867	8.192	11.673	11.063	11.637	14.161	53.092	33.603	28.522	53.854	34.161	44.553	36.241	46.057	58.097	53.999	37.349	63.227	56.049	37.512	46.686	43.839	60.642	58.573	43.204	74.047	53.927	75.383	92.815	72.145
Ebr03G062060	0.741	0	0	4.766	0	0	8.884	0	0	4.048	0	0	7.187	0	0	12.224	0	0	7.592	0	0	0	9.379	0	9.74	0	0	7.428	0	0	10.847	0	0.155
Ebr05G027960	0.466	0	0	0.562	0.192	0	0.532	0.252	0.269	0	0	7.348	0	1.178	0.713	0.543	1.167	0.699	0.623	6.681	0	0.372	1.165	0.669	0.645	0	0.928	0	1.608	0.92	0.262	0.489	0.879
Ebr02G060020	15.969	15.812	14.072	7.602	8.46	11.181	9.476	10.35	9.756	8.726	10.773	11.665	9.47	12.316	11.891	9.236	11.967	11.733	8.775	10.705	9.011	10.64	7.506	11.461	8.431	8.494	8.503	6.442	6.614	8.913	8.339	7.331	10.632
Ebr02G053770	2.281	4.639	5.396	6.625	6.651	7.37	10.501	8.205	8.658	13.137	9.554	10.963	12.677	10.559	9.453	14.051	11.605	11.471	16.126	11.246	13.605	14.552	15.292	15.314	23.822	19.348	17.865	17.093	12.183	15.968	14.995	13.126	13.228
Ebr02G045270	46.757	28.898	43.523	53.016	38.654	34.995	70.855	35.235	43.173	61.242	49.767	50.156	74.32	61.901	59.195	101.166	74.894	61.923	95.34	76.174	67.752	78.879	116.303	91.524	80.424	86.625	77.624	51.058	53.028	38.258	90.515	67.508	73.967
Ebr03G020680	7.214	0.066	0	11.181	13.689	0	8.576	5.234	2.917	26.893	0.768	4.155	13.322	15.783	1.251	41.394	12.102	4.125	26.933	20.839	2.154	0	0	0	0	0	0	0	0.257	0	1.842	5.853	0.374
Ebr05G043050	6.669	13.359	22.029	9.02	13.382	14.822	13.006	13.956	13.36	18.715	24.207	16.987	22.023	26.281	31.709	35.258	33.07	38.673	36.917	34.461	38.007	45.324	57.79	61.618	53.984	59.38	49.115	45.521	36.293	34.975	91.799	79.281	105.749
Ebr03G069750	10.611	9.028	3.934	37.766	24.553	21.424	52.872	19.756	26.634	44.403	28.3	19.91	47.416	19.294	22.341	39.24	17.951	20.366	38.744	15.127	23.54	25.28	40.327	20.457	47.179	22.411	25.095	48.115	19.527	23.359	29.894	15.422	19.368
Ebr04G029410	25.368	21.563	19.573	19.429	25.779	28.27	18.729	22.136	18.012	13.274	17.202	13.807	14.104	13.973	15.994	12.825	14.52	13.568	12.84	15.017	17.684	16.072	15.279	16.692	18.036	14.609	20.366	21.036	18.845	20.651	19.789	19.15	21.691
Ebr01G025300	0	2.281	2.415	1.589	3.248	2.665	0.226	0.428	1.596	0.67	4.957	0.849	0.676	0.599	1.209	0.69	0	0.296	0.528	1.258	0.66	0	1.975	0	0.82	0.896	1.311	0	1.023	0	1.112	0.415	1.739
Ebr04G053940	100.74	3.991	14.449	0	0.05	0.029	0.105	0	0.035	0.415	0.135	0.131	0.07	0.093	0.468	0.214	0.651	0.321	0.041	0.341	0.306	0.195	0.183	0	0.296	0	0.325	0.036	0	0.08	0.172	0	0.154
Ebr03G007120	67.284	54.371	78.432	67.023	64.145	59.783	68.65	67.057	69.007	62.255	55.081	70.13	66.184	64.737	49.258	61.577	64.425	51.059	55.201	64.708	53.44	49.957	57.343	57.451	58.742	60.755	51.171	57.878	61.339	56.248	53.522	50.161	41.877
Ebr05G065210	6.459	2.278	2.118	1.636	2.036	2.429	1.162	0.671	1.327	5.249	4.178	1.331	4.291	2.638	5.616	5.049	2.935	9.086	5.676	3.099	11.728	3.74	1.282	1.842	0.918	0.735	1.996	0.522	0.382	1.164	2.092	4.039	2.948
Ebr05G035990	5.379	4.094	1.826	8.341	3.789	2.344	3.948	5.408	2.216	5.934	2.457	4.955	3.361	5.307	2.547	7.457	4.329	0.96	3.252	2.855	1.284	0.613	1.92	3.309	3.544	4.258	1.869	4.682	2.651	1.348	1.731	1.478	0.644
Ebr02G015420	4.669	0.921	0.264	2.502	1.066	0.749	2.073	2.808	0.898	0.293	0.383	0.743	0.592	1.048	1.19	3.02	2.922	0.389	1.733	0.413	0.289	0.827	2.332	1.489	1.077	6.663	0.688	3.364	4.026	2.388	2.92	5.171	1.304
Ebr05G011960	0.123	1.726	0.268	2.154	5.642	2.901	1.46	3.432	2.404	0.831	0.233	1.38	0.34	1.328	0.161	0.612	1.6	0.394	0.515	1.896	0.351	0.67	0.578	1.886	0.921	1.72	0.953	0.537	1.299	0.161	0.532	1.893	0.617
Ebr06G028480	1.026	1.308	1.636	1.148	2.347	1.633	1.477	2.657	1.802	0.706	0.724	0.32	1.018	1.308	0.751	1.455	2.513	0.602	1.431	1.847	1.491	1.139	2.764	2.562	3.89	2.563	3.789	1.052	1.001	1.702	1.708	2.529	1.851
Ebr06G019910	10.21	15.267	20.284	17.618	19.826	23.146	21.61	20.83	20.89	20.382	17.445	16.594	20.826	19.079	18.894	20.469	20.889	22.019	22.236	20.396	19.848	22.621	20.356	19.701	25.755	22.162	19.617	19.252	16.156	17.768	18.057	16.374	16.287
Ebr06G003450	0.473	1.936	1.364	1.035	2.374	2.024	0.87	2.303	1.727	0.623	0.775	0.79	0.629	1.672	0.241	1.101	1.348	0.945	0.702	1.756	0.878	1.005	1.286	3.544	1.49	4.326	2.37	1.394	3.986	1.347	1.893	6.394	2.609
Ebr02G032140	12.324	5.551	34.337	2.766	6.022	5.791	3.074	9.748	8.04	29.746	14.079	15.085	19.863	12.726	18.117	12.713	18.16	26.41	30.1	17.335	24.222	19.751	10.252	10.519	11.092	16.816	15.081	16.367	28.995	25.062	24.047	26.053	27.151
Ebr01G011900	2.684	2.944	3.659	39.224	46.478	80.178	63.68	84.272	107.009	63.385	85.963	74.648	65.168	86.442	77.396	69.127	82.76	83.37	77.33	90.87	86.877	106.456	91.424	114.277	94.209	139.108	99.662	102.307	103.55	75.021	42.976	80.563	82.374
Ebr04G019350	0.218	2.618	1.001	0.176	3.051	2.63	0.249	2.128	1.512	0.123	2.095	0.939	0	1.655	1.336	0.254	2.324	1.964	0.292	3.303	1.581	2.438	0.546	1.097	0.151	0.66	3.188	0.258	2.825	4.022	0.492	2.292	2.609
Ebr05G022980	263.58	376.526	333.195	160.012	126.028	127.244	117.935	117.648	102.878	151.364	160.163	192.918	156.129	269.352	302.054	215.04	343.681	313.749	203.542	275.775	315.23	334.949	217.99	351.796	208.043	339.869	348.536	373.28	501.06	657.398	551.117	887.649	806.165
Ebr06G053580	16.763	9.953	17.329	14.08	6.538	5.976	12.34	6.447	6.638	12.666	12.847	7.026	16.043	5.36	9.566	15.848	7.266	10.426	14.778	4.86	12.708	12.53	19.35	6.536	22.985	6.352	13.743	21.065	5.869	12.571	33.24	7.036	19.564
Ebr03G020930	1.041	9.282	0.254	0.8	2.938	0.262	0.207	5.487	5.534	0.716	0.267	18.413	1.033	23.85	1.454	1.475	40.446	1.696	3.931	40.851	1.21	1.047	0.837	29.458	0.971	54.815	0.6	0.614	53.74	1.071	0.535	41.125	0.313
Ebr06G023330	53.161	33.15	40.88	35.373	26.694	22.099	36.919	26.235	29.353	43.558	36.314	36.779	46.657	41.172	35.21	46.47	48.059	34.395	41.694	37.495	29.522	27.779	40.558	45.652	39.291	42.916	29.238	48.042	33.567	31.973	68.211	41.322	34.653
Ebr04G046200	0.742	1.105	1.023	1.089	1.534	1.388	1.134	1.667	1.134	1.049	0.87	0.767	0.847	0.695	0.668	1.132	0.875	0.753	1.007	0.8	0.766	0.923	1.298	1.583	1.571	1.502	1.391	1.648	1.149	1.824	1.168	1.547	0.988
Ebr04G004670	0.772	0.2	0.885	1.5	1.745	0.372	0.735	0.801	0.557	2.981	2.326	1.337	1.872	2.471	4.773	3.371	1.651	7.619	3.439	3.534	9.065	3.694	0.386	0.554	0.801	0.583	1.409	0.379	0.832	0.212	2.608	2.397	1.739
Ebr05G062540	2.727	2.716	3.997	12.886	7.487	5.316	4.632	5.976	5.831	3.081	2.453	2.382	1.821	1.949	3.051	3.175	1.332	1.695	1.511	2.118	1.704	2.015	1.861	1.909	2.208	3.015	0.706	2.353	1.032	1.4	1.348	1.186	1.338
Ebr06G014230	1.129	1.755	1.217	1.484	3.355	2.845	2.083	2.751	2.155	1.546	1.218	1.276	0.793	0.768	0.864	1.138	0.87	0.781	0.958	1.383	0.774	0.797	1.78	1.185	1.112	1.477	1.758	1.281	1.274	1.743	1.736	2.142	1.147
Ebr03G057990	5.915	2.68	4.404	2.935	3.084	3.3	2.701	3.136	2.941	4.817	4.394	7.364	6.12	4.885	6.208	5.914	9.395	7.093	7.087	8.378	6.702	5.693	4.911	4.011	5.277	6.473	6.9	3.223	6.754	5.929	5.213	6.678	5.026
Ebr02G034940	0.483	1.928	0.491	2.91	5.551	0.93	3.03	0.522	1.113	3.817	3.56	2.42	2.753	2.194	1.476	3.371	2.718	0.723	0.645	0.768	0.269	0.77	0.723	0.346	0.334	1.458	0.32	0.285	0.832	0.952	1.358	0	0.607
Ebr03G018020	0	17.111	0	0	6.909	0	0	9.736	7.006	0	0	4.852	0	6.137	0	0	9.21	0	0	5.764	0	0	0	9.555	0	10.413	0	0	6.244	0	0	14.339	0
Ebr02G057170	1.164	0.851	0.976	0.385	0.45	1.121	0.313	0.593	0.948	0.387	0.505	0.392	0.547	0.208	0.943	0.558	0.257	0.308	0.458	0.436	0.686	0.437	0.274	0.393	0.189	0.517	0.636	0.485	0.591	0.45	0.308	1.293	0.258
Ebr04G043690	4.586	13.791	4.152	7.712	2.555	2.386	4.634	3.119	3.385	8.1	7.362	8.256	10.123	7.723	9.889	12.009	7.279	8.191	10.894	10.21	10.391	10.396	10.34	6.204	7.147	7.302	8.368	8.432	13.151	13.542	8.012	6.711	7.134
Ebr06G036090	0.408	1.793	0.416	0.201	1.082	0.109	0.233	1.204	1.388	0.41	0.335	2.861	0.621	2.844	0.208	1.057	2.613	0.34	1.668	3.649	0.455	0.326	1.474	2.248	1.507	2.195	1.295	1.953	2.348	1.164	2.555	3.548	2.026
Ebr05G032840	31.82	13.602	17.801	20.712	9.383	4.828	20.749	3.995	6.024	21.166	10.171	9.776	30.586	8.936	14.696	33.728	11.766	12.838	32.008	9.533	13.65	12.216	37.013	14.991	34.778	16.415	17.183	33.745	12.37	19.415	36.533	16.732	19.433
Ebr02G019390	5.555	15.474	1.276	8.1	7.249	5.14	17.286	12.382	24.628	10.155	8.678	3.511	2.113	5.559	2.665	5.137	3.272	3.674	3.348	4.682	3.154	4.343	4.734	6.254	2.261	1.235	4.769	0.385	0.47	0.43	0.061	0.057	0.205
Ebr05G004660	5.346	11.001	1.272	6.627	6.322	4.86	4.107	5.463	7.492	2.202	4.718	3.436	1.938	3.181	2.216	0.582	0.875	2.097	0.801	1.511	2.003	0.797	0.25	0.574	0.484	0.302	0.53	0.589	0.431	0.591	0.056	0	0.314
Ebr01G000240	0	0.246	0	0.445	1.364	1.732	1.263	3.594	3.032	1.719	3.266	3.171	1.894	4.473	3.173	4.671	3.29	3.732	2.958	2.863	2.003	4.192	4.838	0.596	2.871	0.418	3.12	0	0	0.546	0	0.145	0.174
Ebr02G011240	108.667	40.614	7.913	21.47	16.358	37.319	17.075	21.132	11.315	7.462	6.161	7.096	4.321	3.042	2.673	2.94	0.851	1.892	1.168	1.855	0.757	0.62	0	0.697	0	0.147	0	0	0.167	0	0.109	0	0.122
Ebr06G012430	0.385	0.379	0.609	0.412	0.176	0.576	0.488	0.74	0.838	0.628	2.206	4.897	1.024	6.174	3.659	1.144	4.92	4.355	2.17	4.217	2.808	4.361	0.512	0.797	1.123	1.55	3.798	2.519	4.348	6.631	0.048	0.852	1.826
Ebr02G022240	0.482	0.883	3.193	3.829	3.096	2.003	5.748	2.643	3.304	7.835	7.606	17.664	14.961	30.829	30.336	30.818	32.488	25.304	20.867	36.617	22.933	31.442	23.343	31.975	17.434	29.428	19.517	12.619	7.591	9.119	10.827	13.159	10.194
Ebr05G030620	0	0.053	0	0.048	0.641	0.347	0.137	0.26	1.245	0.271	12.211	0.43	0	0.788	30.084	0.279	0.901	25.44	0.721	0.668	24.982	27.067	0.479	0.43	0.581	0.544	14.163	0	0.414	4.102	0	0.063	0.377
Ebr0G005380	0.288	0	0	0	0.474	1.11	0	2.808	0.997	0.651	3.827	3.716	2.302	2.621	1.763	1.342	1.804	1.728	2.311	1.376	1.926	3.217	3.168	3.723	4.785	2.178	2.677	3.058	5.965	4.549	1.622	7.56	4.71
Ebr02G049470	2.338	18.528	4.016	59.05	15.196	15.19	41.471	15.979	17.429	27.838	24.094	52.739	38.776	70.735	108.92	71.223	87.439	81.803	43.084	108.101	67.547	105.512	27.194	44.924	20.421	29.054	25.555	6.295	12.217	6.93	2.75	2.014	5.088
Ebr02G000180	109.098	117.993	47.252	38.193	46.249	30.229	60.972	53.062	70.147	74.564	62.358	119.598	76.48	112.967	83.68	94.151	101.047	77.89	105.338	116.941	70.211	74.198	92.381	122.735	88.483	127.045	68.94	78.966	136.181	64.206	127.853	124.727	72.489
Ebr04G058710	96.371	76.024	79.514	75.33	50.817	56.271	85.867	53.093	68.225	93.627	75.109	67.632	97.404	61.996	79.9	77.549	62.669	76.912	85.344	63.479	80.066	75.042	80.52	60.755	93.909	71.481	73.807	82.088	63.839	71.328	124.602	87.528	81.342
Ebr02G062040	29.381	0.307	14.64	25.057	0.331	49.91	89.192	0.218	0	63.93	95.713	0.949	63.102	0.116	46.743	18.917	0.288	28.628	18.284	0.183	21.753	21.179	8.951	0.083	10.88	0.087	15.173	2.072	0.248	8.221	6.454	0.514	3.983
Ebr04G008730	0.376	23.564	55.444	0.209	13.816	14.633	1.09	22.495	26.941	2.06	24.338	41.71	2.047	27.432	40.764	1.348	27.711	31.277	2.398	39.024	32.169	47.216	1.446	34.809	2.723	37.173	32.675	1.058	20.464	20.744	2.183	43.456	39.328
Ebr05G058660	6.126	3.86	4.831	8.182	3.004	5.329	5.528	5.99	4.217	3.796	4.519	3.681	5.073	4.993	6.347	6.788	4.452	4.295	4.753	2.674	4.952	3.624	3.85	3.829	5.195	4.181	7.341	12.7	19.257	19.494	16.131	13.582	34.283
Ebr03G069510	48.696	50.779	162.519	9.353	4.394	5.7	19.527	11.269	30.372	44.189	39.147	63.919	51.882	56.059	77.1	64.07	59.677	60.086	63.602	77.397	50.603	49.737	62.035	53.081	50.151	46.264	39.047	48.229	32.033	37.42	51.703	54.912	42.848
Ebr03G013460	16.654	12.156	20.459	40.419	47.623	56.76	40.746	42.268	25.916	38.257	15.595	10.729	44.59	10.327	16.643	25.478	11.522	17.656	31.325	8.942	17.725	24.011	19.213	10.021	15.11	10.609	12.885	20.604	16.347	29.548	16.424	3.847	7.551
Ebr03G031370	0.865	1.974	0.692	2.135	1.37	0.416	2.75	1.805	1.923	0.558	0.638	1.858	0.352	1.498	0.661	0.863	0.928	0	0.578	0.983	0.55	1.674	1.049	1.595	0.684	1.027	0.492	2.33	2.45	1.3	0.695	0.842	0.621
Ebr04G038800	0.096	2.891	1.073	0	0.866	0.369	0	2.177	1.27	0.216	0.495	0.617	0.055	1.452	0.366	0.167	2.218	0.431	0.064	1.448	0.48	0.611	0.239	1.856	0.663	2.46	0.508	1.016	3.716	1.763	1.456	7.034	3.431
Ebr01G072520	9.54	9.385	13.072	7.283	25.039	21.152	27.425	28.755	48.454	16.132	33.923	38.249	12.372	30.517	24.667	6.473	11.34	15.329	4.861	18.903	10.473	9.304	2.126	6.206	2.469	5.393	3.46	1.052	2.486	0.812	2.164	2.161	0.518
Ebr01G050150	1.938	5.735	6.332	8.308	8.691	1.633	2.581	13.461	10.99	1.916	5.718	25.216	2.764	27.007	3.211	6.863	18.898	1.694	3.129	18.638	2.698	0.773	1.855	31.521	0.67	25.622	0.428	2.19	16.571	1.38	3.636	31.262	1.015
Ebr03G055490	20.749	25.926	16.642	39.157	27.157	26.506	33.975	32.889	34.543	32.785	25.94	35.513	38.134	41.373	20.618	30.382	35.226	27.844	32.377	30.265	20.828	25.761	31.844	44.674	38.765	37.553	25.139	42.049	34.395	32.03	32.455	34.094	24.679
Ebr06G003380	46.782	56.225	65.664	102.922	57.251	96.53	109.71	72.034	49.64	83.495	90.151	57.48	65.781	40.235	97.196	63.745	37.282	48.549	36.732	43.152	80.763	48.113	35.498	30.112	32.417	27.307	34.133	53.72	79.631	97.685	33.793	41.217	34.267
Ebr06G022420	29.444	1.111	128.416	0	0.054	0	0	0	0	0.447	0	0	0	0	0.201	0	0	0.197	0	0	0.367	0.21	0	0	0	0.1	0	0.233	0	0.087	8.158	7.189	3.644
Ebr02G012770	16.623	14.677	13.06	12.483	18.084	11.991	13.629	19.94	25.308	12.198	17.509	23.782	14.391	22.547	14.833	11.076	25.564	15.901	13.864	26.093	17.373	16.137	10.366	11.277	14.387	16.418	14.414	21.416	34.541	22.998	8.662	16.978	12.779
Ebr03G012520	35.686	39.331	50.962	35.552	36.427	57.792	38.77	41.104	43.799	38.456	40.603	37.897	30.768	29.78	36.912	29.687	38.913	44.725	30.137	36.841	52.575	45.767	36.577	37.439	36.497	47.536	41.392	29.109	41.879	46.695	33.304	41.424	36.445
Ebr02G058720	0.166	0	1.27	4.076	0.273	0.08	0.095	0.45	1.342	1.315	5.395	0.833	1.043	1.176	6.61	3.871	1.977	5.357	4.665	1.455	12.127	0.265	0.166	0.716	0	0	0	0	0	3.717	0.655	1.657	16.09
Ebr03G039820	37.797	77.244	27.981	46.599	29.136	36.685	206.317	56.74	148.902	202.773	331.304	197.345	268.865	178.777	139.157	126.816	33.777	100.027	60.013	57.073	49.478	43.036	22.68	12.584	19.678	11.777	12.925	3.906	1.344	3.588	2.194	0.511	1.592
Ebr05G047050	19.381	24.626	67.441	15.6	18.046	15.887	19.181	16.562	18.243	20.92	15.059	18.522	23.157	19.657	22.321	27.867	21.645	25.429	26.589	23.683	29.924	26.457	27.477	23.608	29.574	28.296	35.209	21.802	15.095	17.652	37.408	22.184	26.518
Ebr06G027080	22.287	24.016	11.801	28.449	11.339	11.266	19	21.372	25.753	24.435	19.817	25.904	26.144	37.065	24.493	39.528	38.613	24.282	32.692	35.071	25.482	22.834	40.224	41.311	29.764	45.558	24.233	36.201	48.94	40.039	30.951	53.356	35.95
Ebr01G035730	14.257	11.305	4.691	20.919	19.982	14.974	14.134	15.848	10.694	7.89	5.713	5.38	5.389	5.069	3.051	5.773	4.884	3.562	5.841	5.137	4.836	4.211	7.621	7.453	7.387	7.625	4.787	9.928	8.196	5.247	10.008	9.235	4.278
Ebr03G012420	10.081	9.132	7.994	9.737	10.619	10.687	8.729	10.622	10.147	9.71	10.981	10.663	11.889	12.171	9.624	13.787	14.313	12.374	11.754	12.926	9.044	13.489	19.403	18.161	21.157	18.098	15.979	30.957	18.905	15.129	19.883	20.448	16.927
Ebr04G017020	29.686	8.315	12.656	13.09	4.225	6.602	16.702	6.56	11.792	28.566	24.384	30.429	47.209	39.092	98.107	57.658	47.655	77.346	63.145	60.806	64.903	59.743	22.201	32.682	17.954	30.709	29.398	5.702	11.718	7.165	4.548	6.294	5.002
Ebr04G023710	4.579	4.447	2.624	5.292	5.174	5.237	2.614	3.408	2.641	2.102	5.067	4.305	2.776	3.181	2.189	2.333	3.582	1.502	2.486	2.734	2.55	2.282	2.574	3.286	2.574	4.109	4.557	6.918	5.923	7.34	3.061	2.853	3.598
Ebr02G034300	7.713	8.062	11.873	5.997	7.477	3.855	8.315	6.511	8.424	9.069	4.638	8.252	8.599	7.834	7.317	9.89	8.334	7.727	10.255	9.637	7.873	6.571	10.321	7.287	8.645	7.023	6.762	6.447	6.028	5.368	7.255	6.639	4.738
Ebr05G042780	1.267	0.844	1.533	2.388	4.946	3.699	2.08	4.201	1.416	1.253	0.467	0.34	0.497	0.84	0.121	0.738	1.537	0.119	1.058	0.567	0.353	0.126	0.475	0.853	0.438	0.18	0.368	0.514	0.615	0.052	0.446	0.499	0.249
Ebr03G057210	0	0.082	0	4.3	0.227	1.688	3.369	1.597	1.596	1.251	2.585	5.417	4.209	1.212	3.667	3.866	3.463	1.797	7.394	4.551	4.314	1.618	0.737	2.647	0.255	0.836	1.101	1.305	0.636	0.849	0	0	0
Ebr02G042610	1.217	3.537	2.705	0.667	11.185	3.091	2.401	16.234	6.319	1.938	4.245	7.214	2.588	8.388	3.3	1.224	7.619	1.742	2.07	8.457	2.095	3.618	3.041	5.242	3.675	8.111	4.698	2.806	9.257	5.167	1.371	8.651	5.634
Ebr01G053280	1.339	1.04	0	18.834	7.7	12.571	50.438	14.131	8.687	3.026	4.938	0	1.527	0.507	0.256	0.974	0.209	0	0	0.533	1.491	2.402	1.672	1.201	1.389	0.759	1.11	4.933	3.752	7.263	0.942	3.336	2.524
Ebr03G012120	29.695	23.5	60.87	22.403	20.337	19.654	17.164	19.215	16.683	21.51	18.428	16.706	18.913	18.398	23.08	21.865	20.427	25.448	25.742	21.977	23.939	20.33	25.759	20.552	28.116	21.552	24.648	32.691	30.809	41.05	38.229	36.349	43.511
Ebr03G002710	22.68	38.426	53.151	21.045	40.597	29.528	34.457	33.864	36.1	34.901	27.745	36.917	32.617	25.014	36.801	29.528	28.99	32.435	34.811	44.524	37.446	35.701	30.677	23.065	24.886	27.352	29.699	20.379	37.003	32.668	33.837	31.225	28.371
Ebr04G043150	20.504	0.808	42.126	44.925	12.794	30.33	48.739	39.7	55.987	81.928	111.257	85.422	143.164	102.546	213.154	177.233	179.837	201.779	136.163	175.588	205.471	271.887	143.102	86.435	138.606	104.276	180.406	498.881	304.707	517.889	141.67	236.46	367.655
Ebr05G057470	0	0	0.101	6.809	20.817	17.408	26.613	20.931	37.116	16.881	17.633	31.697	18.284	27.698	27.531	10.523	31.124	20.357	14.09	29.129	27.035	50.604	17.419	37.426	21.523	41.42	33.055	26.176	61.368	33.581	20.573	29.408	26.013
Ebr02G033340	277.502	82.08	80.585	102.443	103.167	113.791	121.887	114.162	125.739	119.372	135.747	152.769	122.017	125.121	190.886	168.811	128.019	149.203	146.156	126.355	123.901	124.694	103.623	101.41	96.72	90.214	93.574	137.263	90.721	161.046	80.109	82.826	109.245
Ebr0G016510	152.162	66.839	43.325	217.327	125.03	165.648	121.347	109.949	98.672	76.987	98.308	49.546	55.24	51.257	51.658	40.939	50.069	48.901	39.436	33.218	46.095	43.94	51.487	50.299	57.896	54.352	63.93	47.44	62.429	62.77	56.069	50.321	55.069
Ebr06G058660	50.082	41.097	53.502	75.249	45.277	61.007	46.303	40.7	35.125	45.028	56.703	41.686	46.345	43.456	57.399	54.793	41.336	57.607	42.324	33.41	52.485	44.352	45.411	46.198	43.553	46.209	51.843	59.284	61.842	84.752	63.419	67.279	84.325
Ebr01G060140	139.958	8.995	163.1	25.362	18.546	7.275	11.414	11.641	3.639	94.946	40.252	15.978	82.885	43.644	64.693	114.233	64.514	234.708	131.219	85.309	213.25	22.109	10.877	10.842	16.475	13.295	12.615	8.488	13.104	10.519	117.361	167.147	88.812
Ebr03G020010	96.189	78.762	7.771	0	0	0	0	0	0	0.081	0	0	0	0.072	0	0	0	0	0.286	0	0	0	0	0	0	0	0	0	0	0	0	0	0
Ebr01G024320	76.934	65.901	35.411	32.097	65.934	56.388	57.225	60.486	68.585	33.592	39.445	46.199	28.706	32.388	32.759	22.51	29.078	32.638	28.412	40.681	36.137	36.044	39.971	38.034	44.997	33.558	43.567	22.332	29.947	32.159	49.65	30.532	32.866
Ebr04G062860	143.846	128.627	34.798	191.453	185.722	224.429	291.777	271.135	345.077	312.072	311.135	297.481	316.685	390.655	330.782	375.953	378.415	353.783	455.839	371.518	376.289	434.057	446.817	574.041	446.254	517.244	417.364	564.858	387.088	387.536	245.52	299.055	419.486
Ebr03G018940	1.779	1.264	1.422	1.629	3.194	3.296	2.532	2.815	2.242	2.227	2.262	1.569	3.81	1.964	1.465	3.697	2.261	1.764	2.853	2.092	2.226	3.755	3.474	2.947	2.538	4.178	4.395	1.42	1.322	2.448	2.681	2.241	2.099
Ebr01G018320	0.677	1.002	1.287	0.69	0.668	0.826	0.67	0.586	0.989	0.765	0.999	0.517	0.824	0.775	0.828	0.999	0.678	0.812	0.724	0.862	0.553	1.224	0.992	0.777	0.937	1.023	1.198	1.544	0.623	1.069	1.169	1.942	0.794
Ebr04G011320	9.447	1.212	0.214	9.452	9.229	0.809	5.393	6.023	8.719	60.142	2.013	13.686	37.847	21.004	1.124	19.435	27.725	1.731	50.5	19.887	1.871	0.167	7.867	7.383	14.088	16.022	0.418	5.818	13.217	0.276	14.537	22.251	0.792
Ebr03G031420	0.679	1.316	0.566	0.894	1.218	0.476	1.128	1.203	1.781	0.209	0.456	0.708	0.282	1.435	0.661	0.216	1.005	0.463	0.495	0.885	0.619	0.492	0.432	0.886	0.427	0.933	0.655	2.039	1.917	1.543	0.139	0.972	0.621
Ebr03G012200	254.325	123.159	0.049	40.262	17.846	0	8.746	5.196	0.727	4.109	0	2.014	12.888	9.652	0	53.684	14.989	0	34.596	15.668	0	0	5.425	4.106	2.616	2.051	0	6.86	5.519	0	6.659	4.172	0
Ebr02G029820	1.513	1.564	1.203	2.05	2.674	1.996	2.58	2.76	2.535	2.108	1.315	1.515	3.477	1.822	1.11	2.945	2.128	1.554	2.299	2.673	2.401	2.314	3.542	1.874	4.617	3.133	3.52	2.518	2.36	2.536	3.874	2.828	2.293
Ebr02G058700	0	0.067	3.019	5.133	0.687	0.22	0.694	0.823	2.543	2.92	8.747	1.198	1.821	3.149	12.787	8.319	3.235	7.975	8.43	2.057	20.572	2.182	0.987	1.418	0	0	0.303	0	0	6.698	0.599	5.503	21.403
Ebr05G035300	6.241	15.093	6.662	15.374	26.706	25.356	21.606	25.196	22.481	15.944	18.418	16.362	15.758	11.206	10.714	8.737	11.262	10.401	9.849	12.579	9.91	9.637	13.269	11.532	9.6	8.93	10.483	6.303	7.673	5.939	3.962	5.469	5.134
Ebr01G048120	15.219	5.618	9.595	7.036	12.072	2.945	5.618	7.268	5.393	20.257	14.988	14.301	11.75	25.717	13.117	13.956	23.978	31.033	16.956	26.356	37.506	8.801	5.725	9.182	6.371	9.614	7.182	5.844	6.729	4.438	11.556	26.113	8.219
Ebr05G036060	111.386	6.05	41.848	41.58	17.474	4.772	17.326	12.853	5.359	251.975	42.343	23.368	220.607	56.647	16.894	211.918	59.957	123.33	216.308	75.929	110.729	11.36	0	0.148	0.428	1.872	0.548	0.487	0.89	1.222	48.468	67.92	18.169
Ebr05G019760	0.403	0.138	0.442	0.474	0.102	0.448	0.283	0.235	0.179	0.35	2.746	0.178	0.142	0.721	7.922	0.325	0.427	4.975	0.58	0.593	6.253	4.947	0.434	0.89	0.429	0.187	8.312	0.549	0.909	9.546	5.203	3.906	28.97
Ebr03G048830	11.474	0	0.195	0	0	0	0	0	0	0.108	0.282	0.548	0.982	4.058	43.581	3.229	6.942	35.403	1.917	5.176	34.508	46.971	1.529	1.784	0.132	0.289	2.41	0	0	0.126	0	0	0
Ebr03G041180	53.541	35.204	21.323	56.301	44.298	54.243	48.438	54.355	42.103	46.267	38.542	42.202	49.462	58.975	44.769	50.263	67.714	43.323	52.486	54.86	46.636	50.23	59.792	74.722	67.671	68.593	54.568	85.418	81.161	91.377	60.7	61.238	63.35
Ebr04G064880	5.304	14.815	14.962	4.811	19.558	10.218	11.336	19.044	21.967	15.933	19.801	27.865	19.657	36.745	33.006	21.38	45.4	37.311	25.749	49.876	47.065	54.376	22.515	39.37	25.029	47.96	44.272	31.275	80.542	62.911	50.791	89.821	58.25
Ebr01G069080	35.36	31.178	34.012	32.461	98.249	74.822	36.406	65.838	43.818	21.051	21.732	26.689	18.908	19.703	19.599	14.963	21.632	23.221	18.593	26.074	26.968	23.095	18.578	20.683	21.998	28.768	28.267	22.426	24.792	32.754	51.787	38.593	44.297
Ebr02G004490	0.178	0.809	0.081	3.647	7.381	9.425	2.612	3.753	2.251	1.018	0.775	0.482	0.26	0.28	0.045	0.115	0.248	0.148	0.238	0.284	0.077	0.111	0.188	0.199	0.288	0.195	0.118	0.234	0.188	0.052	0.045	0.281	0.05
Ebr06G012190	1.857	4.17	3.448	2.59	6.999	4.838	2.868	5.498	4.598	2.221	2.659	3.442	0.997	4.911	2.839	2.607	4.921	3.438	3.503	3.043	2.919	2.961	3.328	5.8	6.271	5.611	3.767	3.091	5.086	2.298	4.488	5.214	5.148
Ebr01G044540	1.74	1.082	0.177	9.841	7.865	16.706	10.465	10.614	9.771	12.063	24.224	4.322	9.862	13.484	18.367	12.565	10.747	17.479	13.644	9.975	12.73	19.245	26.781	39.053	30.261	16.57	25.631	18.402	7.805	10.911	13.586	15.95	45.655
Ebr02G051550	75.258	2.778	2210.79	0.695	0	0.079	1.222	0	0.047	0.884	0	0	0.282	0.042	0	0.671	0	0.062	0.605	0	0.046	0	0.329	0.059	0.057	0	0.218	0	0	0	0	0	0
Ebr02G028570	29.272	89.949	35.229	44.662	46.195	44.239	58.722	46.14	66.501	75.57	68.315	82.654	74.305	49.604	49.697	28.993	33.356	48.052	34.073	45.796	36.628	35.124	25.316	24.971	22.033	25.7	24.639	13.297	26.156	24.517	18.681	12.219	19.267
Ebr05G004260	35.565	27.805	17.215	40.737	39.959	38.448	29.794	34.126	29.585	21.013	20.552	20.6	16.129	21.865	16.757	16.501	18.257	17.875	14.411	17.884	18.325	18.081	18.304	19.993	19.798	19.639	24.304	24.821	31.654	29.822	20.936	21.979	19.466
Ebr06G022160	778.911	519.19	422.96	707.021	574.447	656.725	455.916	501.344	441.332	307.079	476.208	304.705	269.48	299.953	276.689	209.205	255.127	300.504	218.938	206.721	333.313	309.04	294.579	361.113	358.037	338.72	457.037	464.692	444.455	615.048	507.701	490.809	585.897
Ebr01G021490	40.484	44.108	18.436	44.354	64.21	57.83	50.441	59.964	54.726	30.593	22.217	24.419	17.109	20.896	6.79	9.327	16.166	9.029	13.982	12.456	10.824	9.309	20.04	24.509	25.816	21.911	18.289	24.858	23.347	16.987	24.749	23.001	20.842
Ebr06G031190	2.115	1.292	0.417	11.282	5.008	3.768	21.007	10.637	11.098	20.895	4.161	9.873	20.889	11.469	3.652	20.709	15.487	5.08	25.165	13.216	4.661	6.203	37.292	20.207	37.666	20.931	6.126	34.837	14.161	4.248	30.216	14.152	4.632
Ebr05G038110	0.043	0	0	0	0	0	0	0.046	0	0	0	0.061	0.098	0.087	0	0.2	0.107	0.257	0	0	0.621	0.547	7.839	1.784	53.799	20.149	24.174	317.016	284.969	341.084	466.713	243.961	199.735
Ebr01G014300	47.419	58.303	50.883	33.692	36.124	32.989	41.953	37.272	41.986	43.106	37.952	53.396	40.328	52.253	44.358	41.87	38.329	41.114	45.714	44.711	30.453	28.674	33.875	29.51	22.939	20.427	22.867	22.335	26.105	26.697	20.095	17.443	14.298
Ebr02G031470	17.67	50.79	10.541	46.636	32.274	39.337	25.996	24.76	17.53	17.001	20.708	15.189	13.479	11.224	12.045	10.993	7.33	11.352	10.929	9.886	8.21	9.984	8.475	8.985	6.496	9.537	8.842	5.894	6.705	6.043	4.888	4.609	5.077
Ebr05G007230	43.928	23.069	45.995	19.674	16.769	13.696	20.108	17.07	21.349	27.99	22.796	28.01	28.133	21.98	18.357	18.468	19.689	19.333	18.854	22.847	20.634	21.491	18.12	12.974	24.084	15.829	18.125	19.23	27.516	19.88	31.434	31.76	27.53
Ebr06G056710	2.217	3.657	1.613	1.146	2.017	0.534	1.808	1.2	1.827	2.506	1.753	2.269	2.892	2.081	1.09	1.291	1.983	1.068	1.164	1.891	0.97	1.768	1.424	0.341	1.096	2.274	1.786	2.148	2.459	1.875	1.962	1.579	1.693
Ebr03G073000	8.795	6.947	7.672	12.111	17.369	17.223	7.268	11.732	7.344	3.844	4.589	4.316	3.216	6.04	3.121	6.45	7.117	4.808	4.935	6.112	6.279	5.813	5.001	10.393	7.799	7.858	7.028	7.965	7.292	4.41	12.037	10.606	11.546
Ebr0G004100	10.845	12.778	3.641	0.797	1.901	0.492	0.823	1.594	0.762	0.068	0.443	0.56	0.069	0.061	0.138	0	0	0.315	0	0.048	0.1	0	0	0	0	0	0.08	0	0	0	0	0	0
Ebr04G029320	7.719	2.661	0.925	6.498	1.157	1.531	5.391	1.229	1.257	5.182	2.077	1.496	4.714	3.028	2.917	10.045	2.444	1.838	9.829	3.253	1.365	2.897	9.709	1.694	8.229	1.235	1.265	8.299	2.584	3.523	10.275	2.716	2.169
Ebr03G014280	145.85	66.881	197.505	103.831	61.967	79.131	63.422	61.247	52.704	198.937	80.244	76.785	125.538	64.505	49.666	60.294	57.128	95.402	120.239	43.107	65.189	36.506	29.054	38.33	44.351	43.52	41.665	39.17	40.04	37.143	83.339	61.561	67.318
Ebr03G034440	3.468	10.113	23.685	2.269	3.157	1.834	2.678	2.098	2.824	1.882	2.057	4.14	1.939	2.577	2.912	2.058	3.192	1.784	2.09	2.923	2.272	1.844	1.936	2.293	2.634	2.106	1.804	1.082	1.818	1.699	0.23	1.284	1.282
Ebr05G035220	89.288	40.24	112.267	119.981	101.092	139.19	138.023	137.316	158.348	162.685	160.466	147.008	177.105	176.739	235.89	218.924	239.808	255.444	228.573	228.061	272.128	281.206	254.658	282.782	294.365	316.066	288.642	370.659	350.262	331.875	208.965	274.345	307.938
Ebr06G042890	12.288	17.601	15.974	122.761	201.38	238.099	277.971	278.04	396.428	284.551	344.718	316.376	288.113	352.048	277.801	269.446	256.259	278.477	322.93	309.868	275.286	323.314	347.149	404.083	365.265	340.121	326.367	288.31	224.039	192.414	159.506	180.759	197.651
Ebr05G002310	10.922	13.603	5.026	6.092	16.608	11.215	7.425	10.93	8.979	5.553	5.818	5.029	4.382	4.778	4.042	3.125	4.419	3.59	3.89	5.588	4.852	3.457	4.951	5.453	3.514	5.335	5.698	3.262	4.309	2.172	3.045	4.398	3.738
Ebr01G050400	33.367	0.065	0.186	0	0	0.035	0	0	0.084	0	0.108	0.209	0.042	0.037	0.502	0.34	0.091	0.437	0.097	0	0.244	0.233	0.255	0.314	0.101	0.496	0.339	0	0.126	0.048	0.246	0	0.046
Ebr04G061010	1.077	11.935	1.362	3.069	1.26	1.445	1.266	2.013	1.242	2.581	7.606	6.637	6.961	5.836	7.834	5.546	8.617	8.901	8.414	8.466	8.903	8.117	5.216	5.011	2.528	5.423	5.151	2.731	7.765	10.084	2.608	4.759	4.265
Ebr02G020550	87.354	101.876	90.447	104.867	108.58	107.02	107.462	114.986	115.611	97.313	89.711	97.841	84.108	83.788	74.347	74.046	68.542	64.117	68.688	72.538	61.279	63.11	70.199	75.111	63.183	71.431	72.994	57.016	70.565	81.67	60.548	57.081	66.955
Ebr06G014160	35.543	10.242	8.747	0	0.155	0.664	0.215	0.068	0.072	0.071	0.277	0.359	0.286	0.127	0.192	0	0.549	0.376	0.586	0.1	0.349	0.2	0.877	0.18	0.52	1.705	0.915	5.766	3.46	0.989	0.141	0.066	0
Ebr04G025100	0.392	7.533	9.092	0.822	8.189	4.889	5.563	6.289	5.699	5.852	3.393	5.199	5.112	2.961	4.039	3.888	3.817	4.418	5.851	7.594	8.406	7.798	5.345	4.108	6.576	5.072	7.979	1.446	2.174	3.025	8.324	7.723	8.395
Ebr04G033170	12.167	3.581	13.42	1.081	0.608	0.842	0.154	1.092	0.155	1.671	1.587	0.867	1.074	0.34	0.103	0.939	1.851	2.318	2.336	0.535	2.171	0.858	0.403	0.386	0.837	1.321	3.032	0.951	0.58	0.088	2.346	2.539	4.817
Ebr06G041770	24.363	44.758	21.515	59.276	38.723	45.08	42.021	30.664	26.306	27.125	26.68	22.238	28.117	19.689	15.725	20.869	15.574	12.233	20.475	15.923	14.883	15.76	20.267	20.212	18.266	18.56	18.312	14.011	16.836	19.048	12.432	10.831	12.322
Ebr02G027680	3.202	2.638	2.115	71.566	91.916	109.627	154.394	161.328	242.317	207.118	245.275	252.793	264.147	285.324	352.276	262.858	302.645	358.929	321.522	315.171	362.771	391.457	269.229	302.283	344.186	383.825	334.146	344.903	224.029	250.895	218.444	239.003	296.921
Ebr03G073660	0.573	2.443	1.751	1.014	4.239	2.76	1.047	9.06	3.438	2.72	13.701	11.168	3.008	8.109	5.786	0.667	3.3	3.609	0.766	2.738	3.831	1.463	0.229	2.633	0.476	1.906	2.434	1.622	8.7	9.801	5.55	6.857	7.494
Ebr03G051590	0	1.11	0	0	0.411	0	0	0.271	0.577	0	0	1.074	0	1.768	0	0	5.007	0	0	1.194	0	0	0	2.153	0	1.133	0	0	3.881	0	0	9.182	0
Ebr01G066800	9.664	11.736	6.08	15.539	16.232	16.836	11.683	15.848	13.28	8.833	13.84	9.366	11.837	10.197	14.563	9.433	12.275	16.83	10.825	11.992	17.571	14.96	12.923	18.971	16.517	12.242	19.045	15.418	10.785	14.393	7.521	8.351	10.899
Ebr01G068620	31.436	14.434	21.057	79.553	96.852	118.433	144.018	136.746	159.171	166.033	150.763	147.203	175.909	222.663	187.724	231.165	239.496	193.668	219.353	198.745	223.272	233.518	382.982	470.721	446.305	370.463	367.181	639.25	404.442	368.618	295.269	392.635	396.618
Ebr03G038390	1.009	0.896	0.134	0.97	2.199	1.69	1.327	2.398	1.493	0.397	0.712	1.163	0.425	1.308	0.369	0.485	1.373	0.362	0.586	1.327	0.391	0.805	0.679	0.819	0.941	1.624	0.96	0.44	1.173	0.837	0.864	0.598	0.331
Ebr05G044450	7.615	6.272	6.127	9.894	14.102	10.364	11.152	10.993	11.65	7.047	7.328	9.646	4.785	6.358	6.921	5.076	7.046	6.287	4.941	7.644	6.393	5.721	5.845	4.753	6.719	5.588	6.297	7.353	8.471	6.895	3.417	6.08	2.914
Ebr05G030590	2.033	3.102	0.053	1.132	1.628	0.201	2.44	1.411	9.262	12.666	4.769	3.884	37.653	6.48	14.831	35.816	13.574	13.911	6.061	17.015	14.924	16.297	10.992	8.531	6.853	6.46	16.67	3.197	3.507	1.851	0.47	3.118	0.066
Ebr03G001970	0.698	0.62	0.377	1.652	2.735	2.889	6.568	3.559	6.968	11.004	10.427	12.185	12.236	18.187	35.757	19.807	16.458	33.321	13.892	19.886	25.903	30.21	9.73	17.811	9.38	14.281	23.55	3.44	6.52	6.053	1.758	3.708	3.099
Ebr04G042840	0.788	1.166	2.14	0.211	2.158	1.012	2.099	0.569	0.303	0.297	1.163	0	0.899	0.531	0.402	1.223	0.329	0.787	0.351	0	1.463	1.257	1.05	2.639	1.454	0.397	0.697	1.858	0.453	2.764	0.296	1.102	3.632
Ebr01G020440	3.092	0.531	0.813	0.481	1.312	0.48	0.228	1.62	0.575	0.676	2.208	1.286	1.366	1.512	2.136	1.162	2.372	2.093	1.466	0.794	3.778	0.796	10.167	7.875	9.524	7.99	13.5	39.289	26.669	37.132	38.076	42.395	34.864
Ebr01G070550	1.129	1.278	3.048	6.854	5.962	9.027	7.188	6.357	5.536	5.232	14.037	6.673	9.276	7.589	19.775	8.448	9.329	13.245	7.885	9.303	22.577	25.664	12.214	19.896	11.562	14.847	17.529	11.385	8.716	11.845	4.482	9.065	9.547
Ebr03G009890	3.848	6.15	14.254	3.208	2.436	1.949	2.734	2.283	2.696	2.029	2.607	2.858	2.894	2.419	2.572	2.887	1.213	2.734	2.361	1.997	1.81	1.636	1.851	3.191	1.853	2.412	1.513	1.277	1.622	0.975	2.439	1.705	1.792
Ebr0G011160	16.941	18.155	16.925	30.267	11.947	7.189	13.043	9.627	8.911	8.875	7.758	5.58	8.221	5.248	3.276	4.081	3.9	2.627	2.602	3.617	2.675	3.002	4.605	5.87	2.964	3.728	2.325	2.679	5.15	3.073	5.335	5.926	1.632
Ebr0G007370	10.809	34.878	0.098	55.011	97.619	130.595	127.377	127.366	197.394	87.356	400.132	206.156	82.365	160.631	29.964	13.822	13.892	26.474	9.028	15.979	16.554	12.929	4.725	26.319	2.404	16.335	15.622	0.341	4.494	1.396	0.217	0	0
Ebr04G053880	0.174	0.929	0	33.784	43.269	46.854	70.474	99.295	108.017	111.524	156.163	119.909	204.514	270.657	245.879	286.478	286.135	259.282	305.943	222.633	277.145	310.073	394.098	674.237	379.728	557.31	325.499	604.491	314.269	345.842	310.187	511.035	566.64
Ebr04G073680	0.118	3.761	0	5.061	2.756	6.46	10.076	3.886	5.294	9.242	14.845	6.153	9.398	4.162	2.52	4.727	0.663	2.381	2.909	1.311	0.852	0.469	0.47	0.253	0.895	0.178	0.078	0	0	0	0	0	0
Ebr02G027130	14.42	23.935	9.026	16.036	8.296	6.572	13.855	10.898	13.927	16.33	14.533	19.862	14.585	19.44	14.026	14.058	14.919	12.312	14.978	13.273	11.797	9.849	13.112	15.113	12.774	10.499	10.733	14.054	14.219	12.996	15.47	10.174	10.209
Ebr03G017910	17.381	22.893	11.474	6.505	1.241	0.485	2.21	1.006	0.893	37.315	7.368	89.515	51.191	176.005	225.401	210.37	229.199	191.031	194.098	211.763	197.484	178.369	133.797	199.643	113.978	167.081	147.151	19.127	48.273	28.411	0.349	0.284	0.341
Ebr06G024210	8.922	6.498	8.018	30.004	80.904	83.99	51.198	91.95	68.009	37.659	27.532	28.697	27.91	34.797	30.457	37.99	38.576	37.805	38.183	45.211	39.555	43.013	61.412	60.304	58.695	57.412	57.097	66.079	59.992	73.054	45.564	58.895	43.618
Ebr06G024480	115.948	49.668	74.119	73.271	17.254	15.917	21.121	13.811	10.064	119.831	87.706	40.634	109.285	69.507	96.345	113.981	68.754	152.845	85.059	75.513	147.703	52.086	8.629	16.422	14.253	30.341	22.218	15.921	22.38	9.975	74.775	75.164	48.607
Ebr06G031510	23.046	15.402	8.98	4.879	2.224	2.488	1.217	0.755	0.189	0.463	0.424	0.411	1.029	0.166	0.439	0	0.051	1.106	0	0	1.279	0.065	0	0	0	0	0.326	0	0	0	0	0	0
Ebr03G015560	17.633	30.579	41.828	18.124	32.384	25.544	20.73	25.528	27.238	24.99	17.998	17.851	21.576	12.412	12.507	7.779	11.521	15.24	22.486	16.97	17.459	13.961	8.433	9.739	10.025	11.029	13.462	5.161	11.612	8.842	13.145	13.921	13.663
Ebr03G026940	1.687	18.349	0.258	23.802	11.297	4.712	16.757	10.775	10.12	11.914	8.338	34.561	19.344	38.528	9.546	14.339	42.337	9.356	10.708	39.48	9.019	5.919	12.642	36.926	5.602	34.416	9.512	3.083	51.063	9.208	0.855	37.971	2.969
Ebr01G009750	10.479	1.483	4.678	0.336	0.274	0.281	0.191	0.588	0.433	1.415	0.554	2.213	2.763	3.544	7.343	6.66	6.323	9.763	5.802	3.922	10.556	7.391	4.964	4.854	3.87	3.028	6.315	2.314	3.816	4.228	7.333	5.608	3.307
Ebr05G028190	8.513	11.443	8.479	18.15	25.874	30.169	27.44	34.625	34.264	26.973	25.364	24.46	24.282	21.317	18.811	18.21	20.311	18.295	24.009	22.276	20.431	20.366	24.156	21.974	23.752	21.394	19.22	21.519	17.725	17.445	10.697	11.993	13.422
Ebr01G020360	3.399	9.683	5.711	2.094	3.591	4.847	2.52	2.82	1.783	1.447	5.016	0.253	1.662	0.848	3.173	1.491	0.995	2.118	0.826	1.617	1.967	3.239	3.176	2.915	3.237	1.935	3.456	1.666	1.599	3.368	2.634	2.455	6.549
Ebr05G033150	22.445	23.482	24.657	41.432	44.128	50.157	41.187	39.716	33.636	30.727	26.313	28.95	28.007	29.603	25.927	36.715	31.999	27.952	32.893	28.932	27.417	23.36	30.151	34.162	23.455	30.025	24.921	26.786	26.782	20.067	15.498	19.781	17.305
Ebr04G009860	5.69	1.885	2.638	3.823	4.291	5.357	2.715	8.596	8.082	2.015	5.451	6.753	3.634	13.731	2.533	4.153	9.992	4.392	4.256	8.247	3.5	3.521	4.2	21.514	5.052	16.62	4.282	5.057	8.129	2.96	9.992	13.1	4.804
Ebr0G012020	1.134	8.971	0.904	1.783	4.536	3.37	2.701	5.176	8.813	3.453	6.108	13.346	3.655	11.456	9.573	5.567	11.228	8.644	5.006	13.732	9.772	7.075	3.743	7.003	3	6.703	5.493	2.441	2.975	4.603	0.943	2.586	2.726
Ebr0G018350	0	0.189	0.109	3.216	1.797	1.438	6.395	2.194	6.276	2.712	1.889	5.655	2.921	4.797	1.713	3.913	2.737	1.759	2.78	3.482	2.139	1.616	2.825	6.125	2.288	3.708	2.548	0.063	0.276	0.14	0.541	0.504	0.268
Ebr03G047800	12.045	0	0.107	8.898	0.316	0.134	29.098	0.378	1.369	30.654	0.67	1.851	44.693	2.505	1.815	68.214	4.064	1.413	36.95	2.612	1.633	2.84	65.443	3.558	80.378	6.542	3.567	61.176	1.265	1.194	104.953	2.821	2.326
Ebr03G033270	736.3	38.378	485.999	30.664	6.013	14.263	13.271	4.94	5.264	133.876	41.032	21.34	120.238	29.844	37.134	90.026	45.587	81.437	165.909	23.165	76.24	21.421	6.968	6.426	8.339	6.115	5.94	7.208	3.415	5.209	67.178	49.69	34.636
Ebr06G047420	70.28	49.478	14.998	140.719	94.46	101.372	85.591	84.965	63.316	33.281	55.305	28.768	18.328	20.631	6.142	6.235	10.892	7.274	9.168	8.791	11.183	10.942	15.215	19.215	16.901	12.644	20.203	19.14	15.008	16.287	19.217	16.681	13.674
Ebr06G048000	0.153	0.44	0.602	0.199	0.251	0.386	0.37	0.33	0.374	0.668	0.647	0.41	1.501	0.347	0.642	0.666	0.692	0.829	1.019	0.729	1.211	1.369	0.934	0.219	1.161	0.548	1.29	0.585	0.691	1.279	1.288	1.121	1.582
Ebr06G035830	9.872	7.061	4.655	2.646	7.436	8.804	7.827	3.662	7.487	7.85	4.99	7.857	0.939	6.559	4.334	5.641	7.094	4.385	6.718	4.657	5.091	3.499	3.562	12.464	7.082	5.802	4.002	6.575	5.991	4.809	5.146	6.81	5.861
Ebr03G068570	19.99	13.645	5.294	15.429	14.983	8.622	15.322	11.536	10.688	9.743	4.258	7.795	9.897	5.112	4.334	8.865	6.31	4.378	9.199	7.998	5.75	5.323	7.816	3.718	11.208	5.569	4.751	8.753	9.984	6.242	19.591	6.658	5.026
Ebr02G038910	0.931	3.307	0.135	0.535	0.437	2.434	0.456	0.72	0.46	0	2.355	1.715	0.759	1.075	0.203	0.929	0.499	1.794	0	0.424	0.741	0.424	0.133	0	0	0	0	0	0	0	0	0	0
Ebr06G021170	0.75	0.555	0.255	0.703	0.616	0.482	0	0.406	0.433	0.283	0.738	0.179	0.428	0.758	0.956	0.291	0.939	1.124	0.334	0.597	0	0.598	0.25	1.794	0.173	0.567	0.166	0.884	1.294	0.822	0.985	1.312	0.943
Ebr03G064180	29.131	6.535	28.005	0.657	0.42	2.067	0.584	0.553	0.59	6.584	5.278	1.904	7.93	1.653	4.221	2.856	8.06	13.177	11.201	3.417	15.37	4.565	2.655	5.722	5.94	8.805	23.733	1.205	0.705	1.076	6.33	3.647	17.347
Ebr06G052900	3.243	11.64	5.307	13.815	49.691	16.176	13.638	60.911	47.831	18.948	21.837	43.162	15.02	33.722	12.462	9.552	19.566	12.256	8.815	18.929	12.966	9.415	10.8	14.759	11.772	13.738	15.959	14.347	21.75	15.456	15.072	22.365	21.289
Ebr04G030220	0.037	2.127	6.682	0.178	11.689	7.809	1.431	20.589	30.654	2.124	6.145	28.935	2.944	26.034	23.449	3.519	15.224	26.352	7.092	36.261	23.933	23.394	9.759	4.391	8.108	4.623	10.66	0.217	0.699	0.291	0.083	0.232	0.602
Ebr01G049230	10.903	24.382	3.101	18.68	13.221	14.659	18.974	24.246	29.491	89.087	26.994	92.208	99.694	91.849	81.095	121.78	150.159	97.315	260.596	142.67	88.053	74.558	65.768	102.456	56.558	85.481	44.303	52.598	62.95	39.997	87.293	73.827	82.707
Ebr01G001310	0	0.384	0.073	0.348	0.414	0.278	3.866	0.234	0.332	0.488	0.85	0.103	0.247	0.146	0	1.258	0	0.432	0.289	0.344	0.883	0	0	0.207	1.695	0	0.191	0.85	4.97	0.19	1.136	0.076	0.091
Ebr04G058940	1.807	7.511	160.974	26.011	7.723	9.435	16.055	8.179	9.925	14.788	11.681	15.174	19.839	20.896	18.577	29.717	20.679	18.532	27.921	25.495	16.307	17.757	21.925	12.505	10.953	8.194	8.729	2.217	2.993	1.236	0.733	0.417	0.727
Ebr06G047180	2.173	1.929	3.375	4.018	2.321	4.394	1.86	2.882	2.569	1.412	3.446	2.023	3.657	2.196	3.572	2.656	2.72	3.501	2.032	2.075	3.57	3.119	2.497	2.729	2.104	2.955	2.739	3.139	2.811	5.43	1.59	2.337	2.8
Ebr06G000110	1.532	56.21	6.32	2.363	73.4	3.75	2.954	57.112	57.958	0.994	2.261	49.306	0.831	38.028	1.69	1.375	32.922	1.243	0.94	34.754	1.231	2.244	1.004	37.715	1.077	39.481	2.266	1.659	21.836	1.322	1.895	37.563	1.105
Ebr03G056040	42.228	45.941	73.566	74.966	72.99	56.743	54.491	59.623	40.362	45.872	38.029	34.949	47.236	36.345	41.725	60.666	38.188	39.113	46.557	39.242	33.485	35.147	75.669	54.334	70.029	62.981	51.773	40.356	29.697	36.413	83.258	63.404	70.649
Ebr03G000990	6.174	3.052	6.937	1.893	2.353	1.103	1.526	1.103	1.175	1.51	0.094	0.821	2.033	1.222	1.071	3.854	3.027	2.862	2.892	2.027	3.616	2.335	4.261	4.111	3.787	2.789	2.871	2.777	3.623	2.846	4.443	1.803	1.04
Ebr03G051870	42.113	35.05	45.301	61.644	36.672	39.259	41.038	30.871	29	35.484	26.313	22.208	35.546	23.326	25.585	39.887	21.247	24.662	32.281	19.351	22.257	20.463	37.387	22.425	42.596	26.44	36.611	37.389	26.47	29.269	46.863	30.76	38.124
Ebr02G013490	2344.7	1596.58	1699.4	1314.1	1102.88	1220.76	1032.72	898.369	747.205	811.618	1093.39	715.285	891.171	842.295	817.568	795.907	736.883	909.465	809.571	518.583	929.539	826.207	795.301	1081.12	1215.74	1049.53	1362.38	2351.09	1216.47	1976.52	1784.2	1745.21	2071.74
Ebr04G068630	0.865	0.307	2.113	0.417	0.995	0.083	0.395	1.498	1.696	0.488	1.148	0.248	2.663	1.485	1.983	0.604	0.433	1.555	0.809	0.688	0.963	2.758	0.864	1.365	2.273	2.744	2.179	11.418	7.307	11.485	10.318	15.786	8.478
Ebr02G026030	22.758	4.001	6.489	25.634	10.942	7.574	22.216	6.214	7.019	22.475	8.892	6.085	23.969	7.599	9.7	25.898	6.035	8.217	23.586	7.904	9.078	6.545	20.561	6.014	18.941	7.633	5.635	20.576	7.524	8.795	16.027	5.872	6.133
Ebr04G001600	27.146	31.885	4.928	12.965	8.039	9.008	10.188	7.566	8.558	10.934	21.494	6.315	9.997	6.79	9.208	7.449	6.46	7.413	8.046	4.193	8.263	5.916	17.51	10.185	28.783	12.185	12.267	62.373	19.006	24.605	119.474	87.376	82.513
Ebr05G028600	97.852	44.412	151.722	809.808	505.662	524.045	298.694	292.763	129.869	93.145	121.962	79.583	57.778	99.753	140.722	221.801	105.516	129.747	99.634	133.211	105.955	127.982	56.905	63.181	185.403	596.096	365.192	410.742	183.82	163.543	107.542	271.418	117.334
Ebr04G053530	107.849	142.739	84.778	72.116	82.208	84.063	75.168	64.998	68.826	68.881	87.782	69.158	74.593	60.377	59.982	50.864	59.64	61.477	55.865	61.64	63.433	61.018	71.328	80.006	63.209	78.245	67.92	61.005	81.314	101.574	125.517	105.467	127.349
Ebr05G048150	6.535	12.377	9.531	8.693	10.954	10.435	12.048	11.988	12.348	10.428	10.892	11.012	10.504	10.181	9.265	10.719	8.371	7.323	8.24	10.093	8.077	6.822	7.962	7.635	8.441	8.137	7.346	8.423	6.666	6.654	7.847	5.24	6.005
Ebr05G019900	206.493	706.176	127.304	284.862	466.905	485.729	363.466	392.584	463.568	346.283	514.252	459.202	314.695	379.512	355.766	204.113	150.547	279.334	178.44	238.957	204.287	152.166	136.115	161.643	143.572	125.536	137.635	142.978	129.226	189.28	150.274	79.939	178.529
Ebr04G002930	0.298	4.143	2.579	2.275	2.937	2.582	1.927	2.311	2.52	1.458	3.589	1.991	2.549	1.354	3.416	1.965	1.988	2.902	2.322	3.714	4.092	3.879	2.282	1.211	1.786	1.275	3.491	0.644	2.055	1.436	2.795	2.448	1.747
Ebr02G048530	10.454	8.645	9.104	43.693	41.575	45.81	73.896	62.726	80.188	98.841	83.485	78.663	110.905	95.247	109.608	126.937	124.868	127.046	127.763	107.488	132.003	153.119	186.038	156.817	192.459	167.277	164.755	243.546	162.008	184.846	95.785	131.227	156.009
Ebr02G048350	2.725	4.516	2.714	7.619	4.702	5.307	6.153	5.802	4.331	3.353	4.959	5.509	3.005	8.812	3.01	4.759	12.544	2.995	3.763	9.158	4.249	4.249	6.988	11.951	12.148	14.687	11.087	17.208	11.488	10.832	8.147	8.07	9.097
Ebr06G010560	29.116	19.613	21.134	37.265	23.237	24.497	23.69	30.073	17.952	19.099	19.505	17.501	21.192	20.969	20.73	29.227	29.114	27.592	30.188	20.247	23.484	25.087	31.601	34.106	24.31	33.38	25.976	33.544	25.398	37.636	31.84	29.324	34.079
Ebr01G030030	57.099	66.032	32.087	33.546	87.052	68.049	24.469	58.783	45.777	14.462	25.028	28.208	12.356	25.637	12.625	10.493	23.603	15.779	9.411	20.857	14.086	15.943	13.998	34.13	12.049	23.804	18.688	13.663	26.906	21.614	25.238	45.851	25.324
Ebr01G046440	45.539	67.541	30.025	59.669	33.73	30.793	36.447	33.804	40.738	33.142	47.615	58.383	36.194	58.924	58.359	40.887	44.391	40.823	20.929	50.901	31.89	40.332	25.418	23.84	20.151	19.372	22.897	21.233	23.658	25.586	23.25	16.906	14.673
Ebr04G019560	583.07	410.033	248.93	593.491	591.014	721.046	360.761	512.299	355.355	208.826	402.516	227.444	159.047	219.962	183.807	127.939	172.047	194.762	127.289	145.439	240.113	214.993	168.785	314.416	192.291	246.857	260.701	234.658	311.039	390.686	305.433	339.899	418.763
Ebr04G053180	0.388	0.306	0.176	0.312	0.815	1.785	0.394	3.594	0.746	2.095	1.845	3.397	1.525	2.222	1.78	1.556	4.641	3.489	0.864	1.647	2.161	1.169	0.56	3.341	0.835	3.453	4.118	2.186	3.048	4.479	26.646	16.918	15.662
Ebr0G003330	4.169	3.96	5.086	14.616	14.739	10.926	10.96	14.329	9.675	9.478	12.446	8.682	11.948	10.876	13.791	15.129	10.438	12.718	12.115	12.812	14.472	13.454	14.92	12.108	16.233	13.92	13.443	25.039	19.733	26.59	13.81	17.195	14.262
Ebr05G022720	7.514	9.991	9.091	8.464	7.083	9.588	7.447	6.69	6.732	5.431	11.875	6.776	7.355	6.36	8.167	3.731	5.682	9.834	4.384	4.797	10.919	12.167	4.459	4.051	4.75	4.208	10.83	7.106	7.105	13.595	5.068	4.723	6.186
Ebr04G069290	6.638	13.843	8.346	7.655	10.161	10.339	11.174	10.226	12.559	10.202	9.795	12.119	9.825	9.699	12.764	9.187	12.488	8.643	7.249	9.059	10.521	7.865	8.528	8.712	6.298	7.796	7.801	6.888	9.814	5.887	4.314	4.379	6.056
Ebr03G019670	4.556	6.725	3.888	1.782	5.919	1.898	2.812	6.533	5.895	2.296	3.725	6.969	3.864	6.907	3.296	3.226	2.697	3.507	3.373	4.117	2.812	3.437	4.307	4.861	4.685	6.42	4.003	4.429	2.867	5.264	5.269	4.458	3.019
Ebr04G019820	9.117	113.18	2.488	15.01	3.513	4.748	5.229	8.548	5.535	9.76	19.695	32.186	11.099	50.74	34.226	16.66	20.749	34.656	11.6	27.849	19.192	7.583	4.751	5.009	1.388	1.384	0.926	0.823	0.376	0.574	1.768	0.87	0.494
Ebr04G065860	0.784	1.871	1.183	0.565	1.443	1.483	0.247	1.609	1.029	0.275	1.355	1.355	0.247	0.764	0.826	0.378	0.879	1.134	0.722	0.774	0.722	0.517	0.243	0.659	0.15	0.653	0.394	0.287	1.678	2.026	0.243	1.956	0.849
Ebr02G025570	2.581	11.076	6.697	28.308	8.685	9.351	8.068	7.784	7.231	5.347	10.427	7.307	10.026	8.508	12.876	13.595	8.384	11.238	9.115	7.337	9.651	11.663	10.991	11.731	7.057	9.844	12.8	11.739	7.207	12.447	6.85	6.964	8.266
Ebr05G041950	109.53	43.079	58.21	94.802	57.906	62.883	114.352	64.899	83.098	395.575	115.625	70.215	293.943	87.836	83.383	161.817	88.623	126.715	304.388	81.952	98.278	56	57.433	61.375	53.246	119.546	38.185	43.343	42.548	36.773	80.641	83.958	50.137
Ebr02G000360	1.955	7.827	5.033	2.066	6.559	4.864	4.195	6.212	6.139	12.211	5.929	9.284	13.816	9.695	6.727	8.114	11.17	9.361	12.385	11.123	9.012	9.122	8.139	8.132	9.767	9.328	11.864	6.766	5.37	5.547	11.474	12.156	11.241
Ebr03G068520	3.932	5.923	3.69	19.109	9.547	11.786	15.939	10.283	10.091	15.976	10.038	6.836	14.618	9.778	10.676	13.838	8.682	10.132	15.527	8.159	9.3	9.935	18.982	10.78	18.949	9.08	12.192	25.162	8.229	8.716	10.048	7.232	7.276
Ebr03G054040	34.321	103.973	8.454	29.847	19.538	12.099	63.516	24.285	27.301	75.666	32.27	100.752	103.271	146.669	63.47	156.849	108.945	54.641	130.398	115.53	47.722	56.347	70.604	90.636	48.727	55.256	31.101	24.335	25.535	6.933	0.505	1.53	1.269
Ebr04G007270	116.313	47.747	19.497	132.162	64.356	65.864	69.403	58.849	52.256	38.144	66.189	33.286	34.511	33.964	38.216	33.349	24.509	46.874	30.462	23.263	36.132	40.317	33.289	33.348	41.446	37.54	33.928	51.52	52.169	63.808	54.292	41.247	32.698
Ebr02G074200	2.879	3.984	3.408	5.359	5.733	4.496	5.212	4.128	4.727	2.198	5.09	3.307	3.018	3.381	2.697	3.292	3.506	2.527	3.119	3.758	3.409	3.475	3.81	2.867	4.773	3.88	4.542	4.251	3.087	3.446	1.869	1.66	1.859
Ebr01G021560	8.292	0	8.793	13.699	5.88	16.958	14.007	0	0	12.58	22.459	0	9.85	0	32.662	15.74	0	23.157	8.197	0	23.66	20.291	7.945	0	8.958	0	17.633	3.617	0	6.126	1.663	0	5.712
Ebr05G065590	2.614	4.376	1.886	2.671	2.372	3.436	3.917	3.715	4.178	2.831	7.111	5.774	4.909	5.339	4.623	4.915	4.192	4.572	4.003	5.419	5.035	5.429	3.047	4.104	4.521	5.926	4.444	3.083	6.012	5.587	2.085	3.657	2.944
Ebr05G030360	219.966	30.322	170.382	23.101	12.627	16.398	32.973	21.918	25.888	116.154	68.956	45.709	110.041	72.274	59.466	103.157	81.643	90.02	152.353	69.9	104.872	77.805	129.125	97.75	238.872	122.675	114.111	293.322	129.323	101.187	329.286	224.781	274.753
Ebr04G021000	26.017	1.336	1.533	1.34	1.369	1.45	3.682	2.968	1.984	10.023	4.124	12.861	11.837	21.621	16.443	28.292	30.615	13.86	22.915	30.381	11.795	15.518	22.129	32.715	24.767	32.657	9.343	6.022	8.993	2.475	1.816	3.102	0.608
Ebr05G033700	1.117	0	0.12	0	0.097	0.057	0	0	0.068	0	0.087	0.253	0	0.059	0	0	0	0	0.079	0	0.065	0	0	0.337	1.139	2.843	0.39	41.103	67.925	6.726	57.711	254.928	25.494
Ebr01G031660	1.19	0.264	0.833	3.707	0.611	2.794	2.547	0.403	0.429	2.437	1.975	0	2.036	0.376	1.251	2.078	0.186	1.226	1.988	0	1.408	2.491	1.932	0	1.338	0.112	1.381	1.666	0	1.272	0.67	0	0.374
Ebr04G036120	1.672	5.152	0.501	15.812	8.808	7.293	29.866	16.502	32.331	11.335	32.211	12.962	9.761	13.118	9.475	2.176	4.554	7.665	1.84	2.818	13.801	5.333	0.983	5.081	0.272	3.418	1.957	0	2.544	1.811	0.221	0.103	0.495
Ebr04G045320	65.295	1.974	20.128	1.059	0.541	1.903	0.094	0.713	0.19	7.258	1.579	2.241	4.885	4.244	3.4	5.848	5.875	9.38	10.013	3.277	11.281	4.596	3.373	2.955	3.304	4.977	2.513	6.408	12.071	5.956	16.78	29.204	19.667
Ebr05G064410	451.889	17.783	12.774	0	0	0.19	0	0	0	0	0	0	0	0	0	0	0	0	0	0	0	0	0	0	0.273	0	0	0	0	0	0	0	0
Ebr04G027460	344.886	0.116	0.199	0	0	0.094	0	1.444	0.038	3.236	0.24	5.221	2.525	0.954	0.249	0.796	19.062	1.219	5.87	4.455	1.957	0.208	1.983	1.168	24.042	21.686	2.72	6.792	2.862	1.669	13.409	45.652	6.177
Ebr02G015120	1.174	2.173	0.399	2.439	1.769	0.566	1.9	2.225	2.258	0.995	0.866	1.542	1.117	1.385	0.599	0.114	2.205	0.734	1.177	1.558	0.218	0.312	0.196	1.545	0.542	1.331	0.26	0.692	1.182	0.644	0.771	2.26	0.861
Ebr01G065840	23.399	48.347	11.407	9.205	23.459	14.832	17.411	24.304	29.185	13.73	12.836	30.372	13.235	20.009	17.129	14.205	19.964	12.366	14.699	30.089	12.92	10.526	8.643	10.406	5.396	7.027	7.43	2.712	7.244	3.814	9.063	6.611	4.651
Ebr02G052490	4.575	7.19	8.493	14.23	15.483	18.206	18.524	16.978	22.675	20.987	24.693	26.091	25.483	35.225	30.983	26.462	38.733	29.058	26.991	36.133	29.806	38.022	38.258	52.71	31.194	42.714	31.91	64.387	51.034	40.976	21.995	33.829	27.662
Ebr02G051940	4.247	5.047	5.079	15.119	26.686	30.384	29.432	37.699	36.661	25.883	25.19	23.703	25.844	28.976	30.798	31.886	32.4	33.384	34.985	34.144	35.209	42.124	40.79	40.216	48.822	39.052	37.146	70.388	41.436	44.522	28.501	37.538	39.686
Ebr04G059990	123.339	109.604	63.501	283.72	365.054	416.002	407.324	465.166	486.038	325.725	383.388	335.383	306.097	347.959	277.503	284.034	296.583	313.395	340.793	329.931	320.895	365.202	395.546	522.037	402.745	442.228	454.849	437.402	375.395	348.994	384.037	437.964	425.647
Ebr04G017170	3.667	7.584	2.931	5.71	4.958	5.991	7.791	4.774	6.212	14.32	33.834	25.937	17.266	18.06	27.262	18.81	15.572	27.555	10.732	13.302	22.853	24.135	14.935	14.791	17.02	20.133	25.682	7.061	16.172	6.899	5.331	13.249	9.57
Ebr01G023010	1.426	1.294	1.549	3.005	4.503	5.553	3.942	4.664	3.728	2.398	2.477	1.997	2.024	2.849	2.326	3.873	3.172	3.182	3.937	3.53	3.67	3.89	5.349	6.457	5.04	5.075	6.22	7.21	4.262	5.667	3.353	5.452	5.257
Ebr03G006870	37.963	54.259	34.893	22.177	20.539	19.724	25.873	27.446	33.665	35.129	39.838	46.791	34.223	38.672	40.209	24.673	33.194	36.404	29.774	42.501	34.908	33.349	19.676	20.834	22.857	23.086	27.844	27.081	34.883	32.609	24.4	26.496	26.83
Ebr04G054200	0	0.558	0.48	0.126	0.258	0	0.538	0.34	0.181	0.178	1.16	0.45	0.179	0.159	0.481	1.464	0.394	0.471	1.05	0.25	0.525	1.254	1.099	0	0.652	1.188	1.46	3.336	0.271	1.654	0.885	0.825	1.186
Ebr02G075420	51.675	41.482	38.86	54.535	45.425	35.325	62.044	52.752	65.005	67.117	53.561	71.337	73.851	68.424	47.075	67.295	62.758	40.823	56.686	63.437	43.789	50.09	62.23	65.029	66.071	60.881	43.792	89.57	71.377	67.678	108.062	100.087	59.047
Ebr02G053330	4.486	6.473	5.141	2.855	4.762	2.16	3.201	3.845	4.097	5.07	2.206	2.41	2.133	3.211	4.574	2.394	0.936	3.082	3.747	1.19	2.915	2.683	3.362	1.61	3.88	1.977	3.224	4.629	3.224	3.934	2.526	2.746	2.35
Ebr04G000300	3.237	0.381	7.866	1.881	0.192	0.676	1.202	0.127	0.495	1.278	1.208	1.285	1.202	0.631	1.79	1.771	2.148	1.462	1.512	0.621	1.651	0.871	0.663	0.728	0.863	0.589	0.569	0.092	0.404	0	0.834	0.368	0.392
Ebr05G063590	21.366	26.263	22.884	19.149	20.623	19.756	25.774	18.128	19.275	21.814	24.653	19.405	24.418	19.831	20.933	18.669	16.821	17.479	17.625	15.621	18.571	19.958	20.638	15.563	19.626	15.956	19.952	25.529	18.824	25.156	21.734	19.212	18.1
Ebr02G047300	1.766	7.644	11.579	0	0	0	0	0	0	0	0	0	0	0	0	0	0	0	0	0	0	0	0	0	0	0	0	0	0	0	0	0	0
Ebr03G015600	0.863	0.826	0.439	1.113	1.399	1.246	0.7	1.131	0.733	0.513	1.909	0.976	0.57	1.009	1.007	0.793	1.336	0.817	0.667	1.193	0.936	1.376	1.27	0.912	0.785	1.647	0.873	1.205	1.958	2.628	0.716	1.382	0.913
Ebr02G071120	50.926	16.101	331.715	11.532	3.002	2.259	5.974	4.102	5.464	19.778	16.439	33.088	19.042	33.641	38.703	19.539	43.476	35.16	23.569	38.42	24.569	31.942	16.767	9.194	30.019	34.288	35.908	46.063	52.125	43.903	67.496	118.144	46.386
Ebr04G064410	28.499	0.888	2.801	2.412	0.274	1.766	0.951	0.632	0	2.354	2.459	1.074	4.564	1.263	2.294	2.523	4.485	10.867	3.229	2.653	21.162	1.994	0.25	0.239	0.115	2.267	1.88	0.098	0.144	0.658	3.941	16.352	7.228
Ebr03G048540	144.296	256.768	211.418	316.477	384.365	395.158	342.553	292.883	315.009	199.766	254.265	261.427	198.854	248.299	276.632	205.893	192.093	235.71	162.564	266.492	225.945	235.885	155.385	125.368	146.642	141.88	186.667	122.04	216.951	195.291	81.008	85.491	87.597
Ebr05G026820	4.595	80.745	0.851	7.837	5.492	4.694	3.657	3.769	4.338	1.574	1.849	3.392	3.178	2.955	0	0.324	0	0	0	0	0.155	0	0	0	0.193	0	0	0	0	0	0	0	0
Ebr06G019460	10.375	9.115	4.672	9.307	9.332	12.411	10.1	8.276	7.559	7.405	6.445	6.571	3.24	5.297	3.173	5.341	2.461	2.947	4.232	3.477	3.284	2.09	5.02	7.054	9.217	3.631	5.506	11.59	6.216	7.469	8.238	6.188	10.846
Ebr04G046320	0	0.975	0	1.472	2.307	1.293	4.041	7.664	7.463	5.103	2.161	13.465	7.242	17.392	1.307	10.091	28.875	0.549	10.439	22.93	0.816	1.363	9.879	34.688	15.368	20.474	3.725	16.408	16.21	2.89	0.962	3.33	14.577
Ebr04G031170	4.531	1.88	0.301	20.865	16.915	25.992	41.158	30.977	30.337	55.206	43.016	35.419	67.314	55.541	93.171	128.45	84.822	84.895	99.111	83.108	86.833	109.725	103.878	117.198	77.473	108.881	91.476	130.255	96.83	101.759	31.495	61.703	76.15
Ebr05G005470	0	0	0	1.62	2.98	2.716	2.99	0.218	5.81	14.114	70.147	12.41	4.137	14.454	27.73	10.556	7.817	37.143	9.153	3.528	21.317	4.498	0.604	3.47	1.951	1.522	2.406	2.851	2.78	0.53	4.31	33.189	13.422
Ebr01G045580	0.846	1.384	1.791	1.593	3.275	3.474	1.779	3.182	2.568	1.308	1.642	1.499	0.838	1.462	1.09	1.841	1.839	1.335	1.934	2.091	2.133	2.272	2.536	2.78	2.433	2.456	4.283	1.286	1.382	2.782	1.73	3.037	2.743
Ebr01G061400	15.752	2.945	74.873	55.6	32.472	43.717	40.781	23.636	13.868	34.196	23.649	14.451	40.359	15.5	11.412	29.926	10.291	20.091	16.618	9.349	17.699	12.01	15.463	19.337	17.015	26.937	13.383	5.458	6.911	5.816	11.357	5.8	5.038
Ebr06G054830	0.255	1.13	1.556	1.228	0.261	0.981	4.796	1.103	9.325	18.341	23.76	48.512	22.367	75.707	124.409	73.965	118.789	103.137	55.542	158.28	63.734	85.27	45.091	90.901	29.149	50.594	30.148	46.458	64.988	37.839	8.815	23.31	18.964
Ebr05G054020	25.1	12.659	0.886	25.346	57.226	8.445	235.299	55.327	122.193	87.929	15.061	33.755	65.944	18.162	2.15	2.962	0.461	1.856	2.236	0.746	1.752	0.801	0.535	0.24	0.463	0.202	0.666	0	0	0.572	0.264	0.737	0.379
Ebr05G042350	0.216	2.316	0.647	0.847	0.944	0.416	0.54	1.156	1.294	0.84	1.216	1.549	1.372	1.816	1.736	1.4	2.114	2.086	1.083	2.474	2.619	3.146	1.971	3.006	2.393	4.227	4.267	1.992	3.612	4.781	4.016	4.367	3.465
Ebr06G039480	6.003	13.094	3.323	30.216	10.08	15.208	7.301	6.216	4.215	3.392	3.851	1.496	3.276	2.242	1.996	4.255	1.143	2.543	1.221	0	1.163	2.706	9.91	6.743	10.111	4.141	11.427	13.08	4.277	4.634	19.395	5.478	10.008
Ebr05G008140	7.922	12.552	17.297	5.802	12.815	8.965	9.327	10.814	13.151	8.7	11.981	14.329	10.423	10.695	13.725	11.112	10.737	13.471	9.991	15.863	13.111	15.931	11.304	8.19	13.273	14.497	15.914	10.845	10.674	11.543	10.327	12.456	13.694
Ebr06G057640	29.073	32.605	19.714	25.103	25.263	25.968	22.872	27.681	25.499	19.397	18.98	19.057	20.085	20.808	15.715	21.703	25.574	17.313	25.12	16.866	19.474	21.025	29.328	31.497	35.486	34.065	24.201	41.374	35.307	38.658	48.877	52.198	39.053
Ebr01G049540	2.159	4.899	0.611	32.978	25.229	15.941	46.011	37.007	59.357	79.017	62.823	82.652	90.729	98.299	71.174	97.9	133.166	87.018	95.686	109.604	92.58	101.383	155.077	172.67	183.869	199.198	94.047	226.713	191.35	172.266	109.519	157.322	185.612
Ebr06G024520	60.011	75.901	77.496	82.184	70.631	71.771	68.335	66.077	68.197	63.41	60.161	69.313	53.413	60.84	59.479	53.171	52.159	51.397	47.272	50.874	48.94	46.174	41.317	57.287	39.924	45.104	43.966	52.678	56.878	53.167	47.528	50.969	46.278
Ebr03G054580	10.261	0	0.464	3.666	5.246	0.659	4.946	0	0	6.699	0.336	0.653	10.146	0	0	6.372	0	0	7.008	0	0	0	7.063	0.327	6.941	0.345	0	6.722	0	0	10.783	0	0
Ebr01G000110	3.609	2.153	0	6.981	3.243	0	7.403	4.395	4.683	53.84	0	4.281	40.787	7.692	0	20.353	4.87	0.085	29.612	8.707	0	0	5.127	2.752	6.865	3.323	0	2.327	4.376	0	46.661	13.076	0
Ebr02G017690	0.11	0.882	0	0.71	1.542	0	0.126	2.629	1.528	0.499	0	1.581	0	1.673	0	0.257	2.763	0	0.147	2.811	0	0	0.11	3.168	0.153	2.002	0	0.13	3.998	0	0	2.085	0
Ebr05G008240	4.575	4.12	10.305	5.388	4.765	5.275	3.605	4.186	3.568	4.151	3.328	2.308	2.72	2.8	2.661	4.427	3.872	3.188	4.65	4.822	3.589	3.7	3.284	2.405	2.764	1.948	4.617	5.395	4.557	4.662	2.177	3.584	3.078
Ebr03G062670	0.937	1.545	2.182	3.552	3.025	2.127	2.598	2.029	1.853	2.345	2.469	2.11	1.986	1.826	3.992	3.118	1.759	1.405	2.773	2.451	2.609	3.203	3.745	2.498	3.89	3.945	2.487	2.526	3.463	7.923	3.843	1.896	2.945
Ebr05G056400	17.258	8.426	15.225	24.034	8.323	10.655	18.245	15.065	29.212	21.114	37.58	38.04	22.216	42.037	43.993	53.761	56.069	42.675	51.58	43.993	54.329	52.619	55.369	44.039	34.559	44.806	42.795	41.514	49.78	49.409	36.593	31.731	39.375
Ebr04G008900	32.712	53.164	59.747	11.209	20.472	24.966	22.934	23.535	29.397	25.5	33.294	32.625	23.802	24.865	25.588	13.799	31.93	32.703	16.837	26.389	31.49	30.389	23.553	21.864	17.361	21.264	31.549	16.988	32.507	30.698	24.302	40.097	27.07
Ebr04G013680	26.815	27.511	32.189	25.544	25.551	32.391	27.721	32.812	28.659	23.108	24.354	24.051	23.974	29.205	27.571	21.45	28.558	24.995	23.789	26.457	27.797	25.067	22.234	32.828	29.93	34.989	27.131	35.871	38.087	49.643	38.373	53.025	48.44
Ebr05G005670	0.101	0.849	1.307	0.87	1.323	0.606	0.718	2.915	1.713	12.112	3.453	11.247	4.88	6.052	4.695	4.541	5.606	7.279	3.665	6.329	6.334	4.173	2.615	7.078	4.317	7.529	6.576	4.747	5.034	4.765	22.437	10.587	16.385
Ebr01G046380	168.622	0.312	5.46	0.103	0.184	0.184	0.036	0.104	0.294	0.721	0.047	1.646	0.801	0.387	0.146	0.669	2.875	1.483	1.023	2.489	1.457	1.679	0.287	0.046	0.53	0.386	0.804	0.113	0.11	0.084	0.647	1.038	0.16
Ebr06G028420	15.82	30.782	18.145	23.225	24.472	19.808	27.093	19.734	19.123	18.188	18.471	17.738	19.777	17.795	11.151	18.341	13.173	13.507	14.431	14.893	12.871	10.531	15.876	16.191	13.419	14.448	12.594	9.327	10.084	9.771	7.589	6.424	8.82
Ebr06G053080	2.706	1.947	2.481	7.072	2.646	2.789	3.399	1.992	2.404	2.324	4.552	1.978	3.088	1.477	2.07	2.647	1.22	1.907	2.387	1.336	1.899	2.115	3.461	1.67	3.22	2.454	3.591	1.723	3.968	4.165	2.255	2.215	1.973
Ebr05G027990	11.474	9.09	18.86	11.103	8.892	10.389	10.041	8.554	8.441	9.084	11.253	8.022	10.544	7.881	9.037	10.72	9.374	8.548	9.916	11.485	8.839	9.753	10.023	10.453	10.79	9.293	9.435	12.153	10.013	10.212	11.178	11.788	10.019
Ebr06G013400	19.897	23.105	19.139	20.841	16.814	16.036	23.391	19.224	21.818	21.845	22.208	19.556	20.625	17.249	23.058	20.476	15.731	19.466	19.128	18.286	17.478	15.062	19.365	16.45	18.886	14.978	15.5	16.734	20.488	21.803	14.455	14.685	18.087
Ebr02G037560	16.752	39.417	28.741	51.335	55.751	11.195	36.902	66.367	51.301	42.883	8.963	85.188	33.876	117.309	6.717	30.101	228.421	10.88	53.98	307.857	15.789	9.102	4.073	1.397	5.749	2.504	3.629	705.216	1970.58	357.138	17.322	296.162	19.737
Ebr03G068760	20.397	16.887	12.739	18.177	22.452	18.069	14.134	18.541	16.759	11.053	10.978	13.6	10.575	12.834	10.742	9.485	15.214	15.48	12.428	15.317	15.146	14.628	9.71	13.671	14.332	16.09	15.275	18.039	22.402	23.495	15.816	18.509	14.393
Ebr03G035990	238.964	42.716	95.316	116.921	48.301	22.788	73.498	34.171	22.124	161.366	167.258	41.843	128.179	117.22	202.637	271.526	93.941	385.433	209.413	117.348	358.874	53.951	10.897	12.205	14.962	13.618	15.635	9.536	28.056	10.394	130.911	165.265	118.807
Ebr03G066430	0	0.695	3.19	0.944	0.322	3.017	0.447	1.272	1.581	2.654	3.177	1.122	1.34	2.374	4.191	1.823	1.225	3.815	2.616	1.247	4.361	3.434	0.978	1.124	0.542	1.479	2.857	1.154	1.35	2.317	2.865	1.232	1.969
Ebr06G034860	1.519	11.872	13.706	0.14	5.957	2.801	2.726	6.861	6.46	4.758	2.114	8.582	3.616	8.203	5.842	2.831	7.933	6.442	7.309	11.61	8.413	11.7	7.851	9.471	8.468	9.84	9.445	3.071	2.171	2.626	9.775	10.158	11.624
Ebr04G066070	265.941	0	0.206	0	0	0	0	0	0	0	0	0	0	0	0	0	0.379	0	0	0.161	0	0	0	0	0	0	0	0	0	0	0	0.212	0
Ebr01G027440	0.754	1.409	0.606	8.421	18.94	17.806	7.066	10.48	4.531	2.914	0.995	0.909	0.543	0.281	1.153	0.462	0.248	0.773	0.106	0	0.663	0.38	0.436	0.228	0.22	0.18	0.526	0.468	0	1.461	0.357	0.167	0.549
Ebr01G027740	1.551	3.051	3.965	12.713	19.865	20.502	16.04	22.683	16.979	16.323	14.672	16.73	19.395	12.63	24.278	20.077	16.215	17.823	19.018	18.155	17.545	20.515	17.168	15.146	17.671	15.073	15.614	19.184	22.763	31.558	9.45	10.626	9.175
Ebr02G040420	0.4	0.039	0.407	2.036	4.199	0.3	1.877	1.732	1.333	0.954	0.787	1.209	1.774	1.167	0.544	2.483	0.945	0.866	2.375	0.92	0.792	1.063	0.888	0.064	0.123	0.134	0	0.21	0.153	0.117	0.05	0	0.112
Ebr06G028020	10.046	11.445	7.469	7.531	8.361	6.782	6.491	7.974	7.639	8.286	7.769	9.302	7.924	8.39	8.399	7.636	7.157	7.167	8.504	7.92	7.7	8.243	8.683	8.81	10.146	8.494	7.929	9.294	10.363	12.321	11.166	8.779	9.746
Ebr0G015690	2.473	2.806	0	43.085	48.213	22.367	18.67	36.002	14.108	3.882	4.46	6.103	1.254	5.832	1.051	2.4	3.784	2.266	2.204	7.001	2.143	3.507	2.471	4.536	4.753	16.821	4.558	9.56	10.665	8.675	2.166	4.903	3.628
Ebr03G070450	8.55	11.48	1.381	48.285	8.653	12.955	10.952	9.144	6.977	8.837	6.154	7.768	10.707	5.163	7.495	7.77	2.61	6.565	6.549	3.486	3.949	2.993	1.563	1.048	1.731	0.945	1.245	1.598	2.877	2.743	1.409	1.969	2.491
Ebr04G067800	133.635	35.581	259.144	3.545	10.004	4.678	7.954	13.838	15.851	28.672	10.891	39.784	37.626	33.778	50.388	56.557	89.038	51.301	152.747	43.904	60.721	44.39	29.375	43.573	33.557	43.414	43.966	17.559	25.959	16.854	9.75	17.805	17.716
Ebr06G014070	45.137	100.443	21.839	182.957	153.869	116.248	201.398	125.925	154.452	88.776	89.776	72.5	80.845	50.601	42.648	30.258	24.662	32.913	21.941	41.399	30.802	38.557	20.644	22.318	19.45	20.762	21.101	15.907	20.909	17.579	7.614	9.425	14.236
Ebr02G031690	21.3	19.003	87.992	15.67	31.681	26.379	25.999	27.353	24.442	24.159	21.697	25.14	23.174	19.504	27.01	25.469	27.505	27.011	25.897	31.621	29.618	29.438	25.447	21.285	25.522	24.719	26.218	21.182	25.441	20.199	24.311	26.135	23.769
Ebr0G001880	0.333	0.493	0.339	2.141	3.601	4.862	1.267	1.862	1.152	0.69	0.819	0.954	0.506	0.617	1.103	0.775	0.764	0.249	0.519	0.795	0.68	0.796	0.277	0.239	0.307	0.419	0.736	0.327	0.861	0.146	0.062	0.349	0.558
Ebr04G057100	11.892	16.596	32.065	15.416	11.476	12.83	12.946	11.777	10.581	15.782	11.187	11.986	16.513	13.392	10.962	15.135	10.962	10.399	18.109	11.704	8.856	10.329	16.327	11.842	12.308	10.797	9.479	12.175	8.785	13.58	10.717	8.658	11.531
Ebr03G020140	41.273	233.169	171.606	264.365	182.624	192.837	176.25	192.955	198.467	91.317	164.621	127.915	81.756	134.035	107.648	76.183	53.996	78.764	55.834	68.609	55.222	66.636	35.143	28.526	26.442	15.625	23.838	42.323	13.155	10.645	2.004	0.578	1.758
Ebr03G028140	4.378	4.902	2.521	3.52	11.419	13.017	14.997	16.487	28.329	13.552	12.358	20.182	8.688	15.582	9.317	7.758	12.152	7.705	11.956	13.941	11.026	11.233	16.738	15.574	11.589	9.206	9.092	19.305	8.208	13.771	4.93	8.789	7.658
Ebr04G023270	8.873	12.427	6.708	11.436	3.533	3.48	4.961	4.407	3.06	2.222	1.755	3.67	1.461	2.265	3.078	4.048	2.061	3.291	2.139	2.476	1.987	2.991	3.519	1.838	1.962	1.866	1.274	0.917	1.814	1.564	1.081	0.432	0.575
Ebr01G070740	57.314	50.952	60.511	101.34	45.956	31.083	61.001	37.684	28.459	129.039	84.914	50.595	101.175	121.886	114.846	175.933	102.664	183.277	132.364	135.472	160.313	50.771	16.782	27.697	26.09	30.182	25.557	29.21	32.524	27.469	99.651	139.187	79.403
Ebr05G058020	580.45	566.339	571.26	356.144	496.585	497.259	327.719	461.794	387.374	284.586	325.117	347.636	271.074	362.405	273.893	240.141	303.207	311.121	278.333	280.357	314.421	305.248	297.375	385.613	347	337.397	347.795	365.05	316.286	395.913	464.992	403.785	473.849
Ebr05G016050	6.645	2.727	8.3	4.233	2.782	3.26	3.507	2.986	3.11	7.367	9.897	7.544	8.797	6.905	6.328	10.073	5.807	6.014	7.623	6.088	4.818	4.699	8.393	6.748	7.286	5.495	8.151	3.844	4.217	5.03	4.305	4.67	5.28
Ebr01G051310	17.57	15.728	33.615	12.438	14.299	15.126	11.244	14.842	13.618	14.335	14.951	17.265	16.248	14.849	20.531	15.586	20.242	20.006	18.043	18.525	23.8	20.707	16.728	12.926	18.125	15.802	18.636	15.448	14.191	22.173	20.425	21.048	20.443
Ebr01G043510	66.848	0.091	0.312	0.288	0.294	0.837	0.117	0.553	0.059	1.386	1.131	1.172	1.749	0.723	0.703	0.536	2.431	1.762	2.049	0.081	1.423	0.326	0.204	0.073	1.697	0.695	5.357	0.241	0.176	0.538	4.028	1.77	3.469
Ebr03G045070	62.398	358.166	51.413	33.644	52.091	43.187	98.406	106.002	221.069	171.743	256.107	289.199	201.801	270.78	248.998	169.822	184.243	181.387	147.84	229.889	147.892	182.648	108.249	106.601	112.075	71.835	78.222	122.338	93.942	56.551	27.406	16.592	19.752
Ebr05G019290	5.822	2.433	3.401	14.663	8.232	6.762	6.843	6.118	3.457	4.644	5.306	3.68	4.396	4.5	3.667	6.181	3.751	4.107	5.263	3.681	3.529	3.004	4.791	5.899	3.436	6.729	3.749	6.462	4.43	6.419	3.76	4.762	3.552
Ebr02G017870	1.396	3.654	0.374	301.631	260.454	430.324	490.617	482.843	667.231	522.05	679.405	484.974	640.464	635.601	811.659	652.641	703.652	788.51	606.649	705.767	841.514	969.229	682.605	647.955	485.185	704.087	580.222	1197.88	835.388	704.578	185.642	400.289	535.13
Ebr04G047300	89.677	116.599	129.498	60.239	57.536	46.944	84.674	36.11	30.209	26.1	26.604	22.501	31.041	28.62	27.236	50.634	24.564	35.863	45.339	31.293	37.932	33.381	20.818	24.875	21.289	19.065	15.385	17.693	16.484	7.291	27.367	36.27	13.296
Ebr01G038890	30.082	30.52	52.919	68.123	66.302	89.575	90.798	67.326	75.485	79.136	123.666	79.79	99.824	92.998	168.764	104.3	97.014	154.476	97.431	89.153	148.565	159.863	123.05	145.718	190.393	229.529	180.786	250.19	168.547	220.559	223.366	216.277	273.586
Ebr02G036940	0	0.303	0	1.442	7.332	3.536	9.457	3.883	10.491	7.961	7.118	27.831	10.035	29.08	61.707	25.95	31.424	33.023	15.233	33.918	26.773	48.073	17.021	34.501	17.308	29.421	20.789	14.65	66.421	21.788	14.71	43.099	18.625
Ebr0G018690	5.238	10.253	7.595	15.278	15.875	13.971	8.203	10.802	5.694	4.691	4.365	5.017	2.342	1.007	3.301	0.685	1.606	4.774	5.507	3.292	5.599	3.418	0.196	0.433	0.668	0.319	3.164	0.89	0.989	3.335	0.034	0.238	1.12
Ebr02G059010	1.392	1.707	0.203	0.586	0.163	0.064	0.681	0.574	0.153	2.997	2.445	0.38	2.723	0.201	0.608	0.386	0	1.093	0.354	0	1.329	0.211	0.132	0	0.275	0.2	0.264	0.156	0.229	0.436	0.075	0	0.167
Ebr05G065080	19.043	31.14	16.05	31.508	29.636	28.485	34.936	25.749	29.519	27.851	24.084	25.392	19.484	18.047	14.378	16.278	11.261	13.203	15.298	15.867	13.501	13.274	15.449	11.599	13.193	11.845	12.973	9.211	17.003	12.435	13.617	11.391	10.125
Ebr04G041600	0.498	1.179	1.184	0.267	0.409	1.039	0.474	0.449	1.915	0.657	0.612	0.476	0.663	1.845	1.523	0.193	0.208	1.244	0.665	0.661	0.647	0.397	0.663	0.715	0.345	1.129	0.551	0.391	0.143	0	0.654	0.435	1.148
Ebr04G074170	28.73	22.44	26.011	41.491	22.077	24.34	33.713	25.056	23.937	24.65	36.895	21.724	24.888	19.356	22.784	37.79	18.314	17.147	29.15	15.246	20.741	26.305	24.986	14.891	15.459	14.07	12	15.057	27.988	32.889	18.869	17.028	11.036
Ebr02G052900	234.015	216.312	164.187	36.499	51.373	18.181	67.954	77.104	104.43	126.362	83.616	214.573	122.688	188.72	155.036	142.194	174.583	138.095	159.281	186.344	139.712	113.088	150.43	183.734	142.357	176.589	134.544	110.334	151.088	112.551	193.836	191.008	142.684
Ebr06G036500	0.938	1.396	1.517	2.35	2.357	2.019	2.551	2.598	1.718	0.966	1.668	1.62	1.479	1.087	1.434	0.996	1.45	1.034	0.921	1.493	1.167	1.715	0.965	1.861	1.297	1.876	1.683	1.333	1.903	1.705	1.273	1.418	1.734
Ebr03G034070	0.752	1.248	1.265	4.308	1.853	3.336	2.686	1.592	1.772	2.105	4.628	0.889	2.125	1.387	3.049	2.017	1.8	2.204	1.965	1.301	2.147	2.449	2.939	1.454	4.838	1.778	4.335	3.005	2.818	7.908	7.689	4.423	5.628
Ebr02G059450	10.764	7.37	7.661	17.203	13.427	7.994	16.879	12.776	14.362	16.56	9.376	11.148	19.087	15.465	10.314	18.121	12.012	8.165	15.077	12.594	7.367	5.584	15.161	11.913	19.02	5.487	7.055	41.901	24.604	23.539	13.579	14.833	9.13
Ebr04G030870	58.228	51.257	44.737	59.661	71.08	73.505	51.525	65.433	56.041	35.209	37.025	45.023	31.077	40.188	34.536	28.751	37.198	32.995	31.116	36.43	35.488	31.793	35.853	52.801	35.229	49.162	36.672	40.573	45.88	38.954	49.453	57.516	44.182
Ebr03G064390	1.115	3.883	2.533	0.345	1.832	0.826	0.392	2.878	2.473	0.969	1.265	6.756	2.054	6.325	1.049	1.597	6.225	1.414	1.031	9.828	0.955	0.684	1.285	5.046	1.068	4.276	0.796	1.82	3.993	0.789	2.993	5.848	1.725
Ebr02G064790	7.523	13.69	6.82	6.846	9.68	8.081	10.241	10.963	13.542	10.042	12.563	13.442	9.715	13.032	16.057	7.653	11.589	13.693	9.335	13.293	13.674	15.887	8.632	11.51	9.036	10.806	10.749	10.284	16.112	12.885	5.212	10.366	8.002
Ebr02G010920	31.438	42.097	15.114	14.356	12.193	4.118	13.64	15.248	16.103	9.237	3.711	13.512	12.196	16.521	6.155	14.496	8.5	5.09	10.755	10.411	4.622	6.217	16.838	20.758	9.744	18.244	7.842	7.859	9.326	3.804	18.123	12.404	6.482
Ebr05G062100	18.189	89.549	27.173	1.625	2.159	0.519	1.461	2.626	2.098	2.055	4.075	3.185	2.306	2.655	0.824	0.706	1.181	0.909	0.45	0.751	0.375	0.107	0.404	0.097	1.212	0.102	0.179	1.43	0	0.709	0	0.353	0.339
Ebr04G027280	37.383	0.308	0.044	0.313	0.142	0	0.049	0.844	0.1	5.336	0	1.614	7.957	2.451	0	7.213	5.91	0	13.546	3.931	0.048	0.069	9.479	6.466	9.23	5.433	0	1.89	0.897	0.057	9.755	4.909	0.109
Ebr01G046990	1.078	56.404	1.697	3.862	11.921	16.334	6.268	19.634	4.071	7.754	18.369	31.74	26.955	313.146	140.783	70.314	437.935	399.25	105.586	108.778	444.617	445.739	202.366	214.575	44.216	138.217	180.396	38.146	64.756	239.432	14.017	11.11	140.367
Ebr05G033950	4.073	3.263	5.637	5.766	8.986	9.509	8.34	7.094	6.486	7.204	6.01	5.836	7.981	6.219	7.381	9.64	8.313	9.026	11.241	8.74	7.939	9.179	13.316	12.964	14.211	11.909	16.389	15.819	7.483	15.373	12.013	10.267	11.354
Ebr0G013940	12.769	5.669	4.335	32.508	37.159	45.093	22.627	95.904	37.439	25.402	9.616	24.201	13.355	48.39	9.765	31.595	68.594	28.91	89.584	95.291	36.593	18.88	6.379	4.582	13.802	2.01	13.588	536.717	791.685	1642.55	8.386	191.355	70.564
Ebr05G051060	233.17	43.4	198.682	46.223	20.997	24.825	37.825	33.616	37.19	74.96	45.813	89.927	93.567	96.912	76.005	115.643	161.786	84.068	132.917	107.853	90.681	72.978	108.588	107.9	105.962	95.979	70.368	151.71	140.801	157.201	71.927	122.768	71.438
Ebr05G066550	9.784	0.084	0.224	0.353	0.232	0.181	0.251	0.34	0.181	2.197	1.666	0.225	2.183	0.444	0.959	0.767	0.903	1.316	1.76	0.3	2.55	0.6	0	0.09	0.043	0	0.083	0.037	0	0.412	0.459	0.461	1.892
Ebr06G021940	13.763	7.129	4.673	21.041	13.537	13.658	10.476	10.385	9.984	9.308	9.077	6.274	7.614	8.64	5.422	7.042	7.309	7.659	6.131	5.81	6.388	9.313	5.105	6.136	4.905	8.194	7.47	11.926	9.711	11.246	6.105	7.768	8.914
Ebr01G027400	3.099	6.7	5.764	3.9	35.372	25.759	13.768	30.852	19.662	10.277	5.169	5.212	7.994	7.217	4.224	7.217	9.192	7.877	9.813	15.015	8.329	8.918	10.501	14.118	16.312	13.744	16.804	9.453	7.901	8.772	13.046	13.22	13.974
Ebr04G015830	0.088	0.13	21.075	0.07	0.072	6.156	0.167	0.032	0	0.297	18.343	0.125	0.333	0.147	23.433	0.136	0.365	19.992	0.273	0.232	23.599	21.783	0.233	0.084	0.283	0.044	13.242	0.206	0	12.053	0.164	0.337	17.647
Ebr02G000380	27.244	27.197	15.304	331.932	337.215	499.9	393.53	420.529	419.05	344.812	426.094	230.88	236.712	298.514	255.185	274.933	204.612	270.773	306.151	205.039	224.557	238.98	324.521	339.142	369.635	342.847	297.935	350.755	216.292	218.04	132.83	168.239	184.014
Ebr01G075530	1.21	2.31	1.972	1.07	2.485	1.224	1.934	1.703	1.326	1.23	0.982	2.253	1.242	2.017	0.925	1.127	1.439	2.086	1.051	1.348	1.685	0.772	1.028	0.868	1.004	1.554	2.568	1.07	1.461	1.75	1.498	2.158	1.065
Ebr03G013630	341.153	261.967	153.476	488.317	343.646	379.732	328.331	340.188	310.03	221.138	290.797	201.995	168.945	173.558	147.653	111.111	109.178	135.635	101.366	94.058	130.885	121.869	129.704	191.134	129.963	144.064	141.44	163.068	178.723	193.041	117.301	135.041	131.792
Ebr02G055740	91.206	0.402	34.061	0.081	0.041	0.049	0.173	0	0.174	0.228	0.149	0.577	0.115	0.407	0.847	0.352	0.63	0.679	0.202	0.08	0.785	0.241	0.453	1.012	0.418	0.152	0.735	0.831	0.608	0.662	0.057	0.211	0.253
Ebr05G058860	24.328	31.071	13.549	23.57	24.564	24.127	29.592	26.847	33.153	28.799	29.548	32.006	27.799	21.188	15.923	12.207	16.425	14.251	12.173	15.021	12.844	9.743	11.739	11.519	8.853	10.489	10.839	14.962	18.455	16.641	9.198	9.711	11.27
Ebr04G062230	68.206	68.22	72.679	88.913	89.003	79.642	69.91	75.626	78.572	72.916	69.402	77.384	71.52	79.943	68.088	66.165	74.34	66.515	62.275	72.726	64.317	61.962	58.714	66.75	58.445	66.911	61.187	63.063	61.159	72.826	62.723	74.165	65.345
Ebr01G074600	10.349	16.714	8.6	37.516	35.458	36.287	42.843	40.232	40.74	34.163	22.325	21.938	27.933	20.765	17.264	29.705	21.932	15.65	31.098	22.162	20.393	19.74	38.311	27.929	30.398	22.866	26.379	26.656	24.166	22.051	20.546	17.148	15.75
Ebr03G016790	0	0.059	0	0	0	0	0	0.072	0	0.454	0	0	0.305	0.406	2.047	7.56	1.676	3.11	2.236	0.959	4.324	3.416	4.748	1.057	4.538	2.023	7.637	0.552	0.693	1.497	0	0.281	0.168
Ebr03G029350	14.522	19.329	11.647	33.862	42.607	41.324	20.393	28.205	18.207	13.314	9.714	10.155	7.764	10.219	7.42	8.877	8.714	8.169	9.682	6.67	9.018	7.938	13.755	14.334	13.642	12.663	11.536	14.042	13.04	11.933	15.535	16.892	13.544
Ebr04G002490	23.736	23.868	14.73	15.165	4.65	11.052	5.564	1.191	2.72	3.908	7.886	2.027	3.766	1.906	2.164	6.406	0.197	2.828	3.781	0.751	1.226	2.507	1.414	0.451	1.305	0.238	1.043	3.522	0.542	2.481	2.478	0.165	3.359
Ebr0G008460	5.005	0.449	7.56	3.165	1.663	2.87	3.788	2.861	2.919	9.341	6.637	7.492	15.205	9.149	13.846	17.613	12.951	11.211	14.728	13.876	13.466	14.26	15.114	14.851	11.748	21.499	16.19	30.104	12.802	20.339	16.778	29.267	21.49
Ebr05G017070	69.111	22.367	49.505	36.155	19.372	20.14	47.012	24.649	25.054	59.395	54.202	35.742	77.563	40.632	57.049	98.429	48.408	53.735	72.288	36.89	55.036	63.868	99.066	64.78	105.452	79.063	82.589	187.362	95.387	153.659	496.333	225.867	272.219
Ebr06G024970	0.755	5.36	1.345	0.455	5.425	0.545	5.169	4.084	2.829	2.984	0	3.783	4.52	4.575	0.577	6.809	3.778	0	8.318	9.91	0	1.203	5.654	8.664	6.786	6.842	0.501	1.779	2.277	0.248	4.248	4.553	0.949
Ebr05G002920	19.183	28.786	42.789	28.84	20.176	19.676	35.809	29.698	38.173	49.316	37.502	50.706	59.751	56.703	57.211	61.202	68.793	49.315	51.269	58.179	47.114	52.011	52.615	55.619	43.793	53.341	41.486	47.955	57.9	51.849	37.149	62.1	46.182
Ebr05G032970	1.406	3.545	0	1.763	3.696	1.3	1.605	2.8	2.4	3.114	0.249	4.35	5.903	6.535	0	8.119	6.124	0	6.087	5.819	0	0	8.091	8.313	17.272	10.962	0	17.77	6.789	0	9.37	12.037	0
Ebr04G023020	16.871	20.146	16.196	18.241	17.846	25.774	12.842	16.166	13.87	18.408	21.745	18.337	16.815	23.125	31.735	23.935	22.574	19.185	18.917	20.685	19.44	22.577	14.726	23.102	14.22	19.342	14.923	35.444	15.385	27.036	11.572	17.5	18.284
Ebr01G025440	53.125	145.1	1.151	51.668	29.323	6.765	92.273	17.744	17.696	106.837	19.894	24.175	100.132	11.749	1.111	0.658	0.303	2.057	1.187	0.514	0.809	0.129	0.081	0.116	0.447	0	0	0.381	0	0.212	0.455	0	0.101
Ebr02G075120	5.208	3.902	4.475	5.953	0.669	0.549	3.716	0.881	0.939	10.85	3.962	4.547	11.884	7.812	8.712	18.665	6.62	6.587	12.831	7.643	8.066	9.214	25.611	11.679	15.762	13.772	16.41	3.166	3.789	2.14	8.154	5.635	3.478
Ebr05G039030	74.441	176.893	25.52	83.081	101.84	94.702	48.122	83.969	49.65	17.303	23.742	19.942	14.294	18.793	7.579	9.206	12.196	10.182	5.58	11.701	8.93	15.007	8.178	5.754	11.016	12.032	12.041	29.02	12.004	11.058	0.063	0.175	0.63
Ebr01G007140	1825.45	912.919	2009.38	298.327	229.403	222.239	220.119	298.871	232.001	271.12	292.64	321.272	303.069	382.329	444.881	381.251	474.51	424.392	358.132	413.501	394.563	361.343	290.394	361.442	379.514	428.308	401.177	446.834	527.338	407.115	655.976	782.732	588.088
Ebr04G047350	2.978	1.877	1.468	10.117	5.525	2.128	4.277	4.264	3.657	3.908	2.41	3.028	3.288	2.136	0.882	4.251	1.924	1.44	3.338	1.529	1.284	1.379	4.607	1.93	3.589	2.758	2.294	2.492	5.302	0.253	1.514	1.512	0.483
Ebr06G050160	0.065	0.115	0.592	0.104	0.371	0.622	0.074	0.349	0.819	0.365	3.999	0.647	0	1.37	3.208	0	1.131	5.079	0	0.925	4.457	4.581	0	0.741	0.134	0.536	2.355	0.114	0.39	2.971	0.291	1.016	2.556
Ebr04G032290	274.781	207.375	145.806	309.85	269.674	412.547	196.174	229.388	190.512	115.685	239.512	107.187	89.694	102.198	87.697	65.242	70.298	91.838	63.504	53.146	92.519	82.993	71.355	88.878	80.511	73.694	104.735	68.54	63.56	90.569	98.018	76.241	98.087
Ebr06G029290	4.491	6.462	2.208	22.284	12.914	13.124	48.088	19.949	20.453	32.197	16.107	19.412	32.861	17.917	16.578	33.717	19.092	14.739	23.9	17.257	14.315	19.14	13.538	19.892	17.782	19.54	13.457	9.221	8.012	8.656	10.635	6.987	5.743
Ebr01G068360	4.575	4.564	5.366	9.753	5.491	7.946	5.575	3.645	3.736	4.676	6.333	2.835	4.487	4.182	4.953	4.968	3.7	5.663	4.98	4.624	5.038	5.575	5.624	2.951	4.552	3.068	4.569	4.607	3.059	5.781	5.816	2.535	3.78
Ebr05G035810	11.566	13.415	13.896	4.535	5.228	3.622	5.068	4.829	8.071	5.856	6.678	8.082	5.314	5.966	8.226	4.939	5.884	7.309	6.574	7.414	7.696	5.789	4.544	5.963	6.02	6.08	6.701	6.807	6.901	8.397	10.192	8.466	10.555
Ebr06G031150	92.26	55.964	27.739	208.939	121.113	157.055	74.117	124.314	76.811	35.925	46.415	32.329	23.463	40.44	23.121	24.333	42.02	30.326	21.242	29.2	28.848	26.593	32.765	92.539	38.911	66.689	50.144	58.198	74.579	89.476	49.311	74.068	65.818
Ebr06G046280	6.605	10.379	7.038	7.807	7.028	7.446	10.461	7.514	9.481	12.658	11.363	17.226	13.684	15.381	17.691	14.107	12.574	13.734	15.62	16.816	11.901	11.603	12.744	11.054	11.708	10.856	14.337	7.538	10.028	11.771	6.889	7.442	7.806
Ebr02G013080	25.742	26.999	14.983	56.391	44.368	61.94	39.632	52.826	41.492	29.09	50.422	30.97	30.906	39.43	27.437	29.87	34.019	31.193	29.247	27.989	34.368	29.469	26.439	52.656	29.908	44.46	45.579	36.701	39.139	39.639	19.794	36.331	45.442
Ebr05G039360	74.384	54.462	16.615	114.045	64.553	58.193	94.91	77.14	64.885	67.099	57.379	55.715	72.81	55.917	29.539	55.919	37.897	31.495	61.56	34.488	30.961	27.473	56.2	56.943	51.459	47.726	33.07	65.093	46.366	33.985	39.965	34.235	28.546
Ebr03G041650	11.1	12.852	12.503	19.598	20.889	20.564	20.004	17.437	17.174	13.946	12.011	13.658	14.279	11.701	12.217	12.9	11.987	11.354	14.485	14.588	13.843	13.503	16.898	14.745	17.316	14.801	15.19	14.629	11.712	11.193	15.684	13.521	12.888
Ebr05G062980	4.226	5.213	16.799	5.565	5.594	5.808	5.764	5.391	8.011	6.505	6.842	5.956	6.855	7.226	9.573	4.788	7.863	6.301	7.723	7.237	8.32	6.376	5.455	3.443	4.646	7.042	6.607	4.714	4.452	3.215	4.501	5.705	5.341
Ebr05G007510	1.652	1.677	4.027	24.382	18.084	24.663	31.662	24.785	28.928	34.405	34.475	27.727	45.374	40.606	41.421	46.581	47.268	54.04	50.226	39.265	46.07	55.521	52.117	51.661	49.798	48.507	46.031	63.801	50.577	56.419	30.958	40.369	45.396
Ebr03G011950	6.783	4.471	3.375	10.718	8.939	7.94	7.447	7.852	5.417	6.928	4.427	4.411	5.656	4.693	7.661	5.62	3.462	5.631	5.857	5.483	6.8	5.992	4.927	4.231	6.786	4.219	5.711	6.553	11.024	12.902	4.024	4.408	7.019
Ebr06G019960	16.928	3.908	47.786	1.439	0.755	0.606	1.325	1.466	2.343	7.98	8.35	11.018	8.498	13.442	17.31	8.898	11.019	17.183	10.535	10.472	14.923	12.882	7.153	5.415	6.826	5.774	9.818	5.532	7.341	10.115	3.54	6.09	8.999
Ebr01G039980	12.393	11.575	29.776	14.139	14.007	13.422	15.412	14.252	12.28	12.174	15.554	13.077	14.668	13.174	14.589	13.413	14.322	13.413	12.541	14.491	13.203	15.091	14.695	12.917	15.439	15.659	14.839	17.797	16.098	16.672	16.704	15.271	15.386
Ebr03G053520	12.724	12.44	16.799	18.571	11.221	12.341	17.92	9.744	12.633	17.035	12.953	10.925	17.351	10.888	13.087	17.088	10.988	10.434	16.945	11.011	11.26	11.314	21.929	11.964	25.948	16.415	12.177	21.069	8.029	9.33	21.765	11.119	12.987
Ebr02G017770	12.221	15.674	0	135.599	49.152	0	184.001	68.166	56.31	219.751	0	51.605	259.385	66.301	0	280.027	80.959	0.214	269.228	71.112	0	0	308.922	85.142	239.196	71.822	0	487.777	113.526	0	172.843	82.944	0
Ebr06G010050	3.557	1.665	0	3.671	2.528	1.111	6.421	2.446	1.664	11.298	1.773	3.788	19.689	20.742	10.513	145.748	22.383	15.852	166.305	19.973	24.843	21.926	608.489	149.235	398.908	135.985	63.265	276.662	108.606	64.677	378.521	45.598	39.158
Ebr04G071660	36.196	44.105	125.48	23.298	11.289	12.739	23.873	12.945	14.115	48.237	24.361	50.416	50.912	35.75	64.149	59.046	41.411	63.43	73.85	46.974	48.132	38.239	38.861	33.125	25.201	26.52	28.461	11.031	11.06	10.41	16.951	9.345	13.961
Ebr03G065320	2.037	5.872	2.758	3.39	3.426	1.662	4.24	3.761	3.4	4.928	3.182	5.355	6.588	4.044	3.188	6.277	6.508	3.879	6.532	5.836	4.43	3.21	7.446	6.328	5.669	7.387	3.115	3.447	4.174	1.576	2.131	5.079	1.145
Ebr06G007630	1.234	3.736	3.582	0.622	1.619	1.108	1.062	1.116	1.455	1.04	1.481	1.359	0.861	0.856	1.239	0.783	0.853	1.159	1.095	1.48	1.384	1.087	0.902	0.925	0.994	1.127	1.185	0.771	1	1.259	1.358	1.565	1.586
Ebr04G045230	0.068	0	0	0	0.224	0	0	0.074	0	4.088	1.007	5.574	15.186	12.347	79.442	38.784	14.61	75.508	36.12	19.125	44.019	48.007	4.979	2.743	0.944	0.516	4.89	0.805	0.118	0.898	0.077	0	0.172
Ebr06G005860	113.764	160.312	85.994	300.464	180.294	145.403	230.641	176.872	156.276	125.054	204.804	134.286	144.223	146.541	137.518	127.469	109.563	110.113	79.041	82.395	122.996	147.587	136.551	165.002	150.144	180.212	187.646	140.055	130.398	236.21	66.596	61.566	69.86
Ebr05G029650	3.336	1.337	0.373	16.224	6.352	6.701	27.917	29.115	36.844	48.229	39.62	40.686	72.183	41.814	25.761	59.407	38.399	32.75	24.901	28.953	35.846	24.333	36.059	13.548	19.364	10.883	23.049	46.296	25.262	73.633	8.2	10.929	13.707
Ebr04G001640	19.254	28.731	26.827	16.979	25.802	19.785	20.766	22.744	23.723	21.808	22.544	27.553	21.994	22.196	27.07	21.282	24.073	26.465	22.614	26.128	24.711	23.908	25.252	21.707	24.796	22.62	22.364	18.2	20.262	16.562	23.679	21.136	25.21
Ebr03G003740	1.09	2.462	2.785	9.194	18.385	20.997	12.489	20.456	18.443	10.611	10.976	9.069	9.426	9.992	13.045	9.887	10.413	12.814	14.056	13.975	12.248	12.566	13.07	13.478	13.971	16.589	14.564	6.946	7.553	5.358	4.737	7.305	6.395
Ebr03G002890	1.868	1.893	3.309	0.783	1.418	1.427	1.646	1.736	1.546	2.547	1.707	2.618	2.502	2.011	2.391	2.482	1.982	3.165	3.473	2.78	3.912	3.303	4.564	2.681	4.129	2.7	3.098	3.543	2.031	2.991	1.852	3.068	4.084
Ebr06G022400	1.825	0.256	37.768	0	0	0	0	0	0	0	0	0	0	0	0	0	0	0.216	0	0	0	0	0	0	0	0	0	0	0	0.063	0.649	0.806	0.966
Ebr0G003510	14.002	36.614	25.4	18.325	25.319	19.33	33.687	29.25	40.617	35.668	38.061	40.797	36.282	34.173	36.698	28.414	29.847	31.757	28.54	37.313	30.834	32.078	25.068	23.453	22.192	24.304	29.218	19.874	21.302	22.027	17.962	19.351	19.247
Ebr03G000720	4.709	0.065	0.075	7.986	0.484	0.496	1.428	0.558	0.849	0.499	0.869	1.16	2.099	1.115	1.463	2.485	1.289	1.544	3.245	1.523	0.574	0.469	2.5	0.739	0.814	0.445	0.683	1.475	0.254	0.968	1.077	0.077	0.093
Ebr06G025280	9.82	9.236	3.657	14.899	19.522	12.102	14.709	21.092	16.384	13.305	10.361	12.557	10.783	15.793	6.864	8.484	15.002	9.181	9.666	13.365	6.822	6.568	10.657	18.415	13.953	17.554	9.247	13.386	15.572	12.43	9.868	16.843	10.62
Ebr01G070540	0.332	1.842	0.085	2.135	2.114	1.199	1.232	1.797	1.723	0.375	0.245	0.238	0.568	1.09	0.381	0.29	1.454	0	0.444	1.321	0.092	0.132	0.332	0.715	0.115	0.502	0.11	0.098	0.716	0	0	0.087	0.209
Ebr04G004290	16.715	13.957	20.709	11.172	15.817	18.156	12.485	15.168	15.144	12.035	10.672	15.584	12.119	16.835	18.466	13.992	19.39	21.257	18.836	19.585	20.077	19.393	18.381	18.597	22.26	20.656	19.306	27.501	22.887	26.892	28.31	28.208	26.312
Ebr02G025270	13.098	10.946	13.505	7.433	8.626	10.946	8.65	8.515	9.444	9.505	16.105	12.05	8.828	12.62	16.007	7.738	13.14	15.111	9.738	10.324	17.593	18.279	12.029	15.437	14.258	14.021	18.954	18.663	16.057	24.913	19.808	20.482	27.444
Ebr05G012680	15.916	21.251	42.509	4.36	14.24	10.673	6.865	10.594	9.656	11.724	5.392	13.512	13.451	16.203	14.786	13.041	16.38	18.733	17.015	16.329	16.415	22.187	17.317	22.168	21.858	18.173	25.496	27.665	16.47	24.965	21.637	17.938	19.267
Ebr03G011410	11.017	2.032	42.772	0.579	0.279	0.204	0.242	0.138	0.049	0.096	0.375	0.061	0.242	0.128	0.389	0.247	0.743	0.445	0	0.135	0.755	0.743	1.016	0.487	1.407	0.897	1.518	0.5	0.439	1.783	3.578	2.446	2.93
Ebr03G057860	9.276	7.406	3.398	2.846	16.281	4.114	13.239	11.672	26.659	4.276	8.464	5.188	2.832	4.276	0.373	0	0	0.061	0	0	0	0	0	0	0	0	0	0	0	0	0	0	0
Ebr03G039830	1.051	1.399	2.943	0	0	1.265	1.2	0	0	1.187	1.938	0.376	0	0	0.402	0	0	0.394	1.404	1.254	2.048	3.351	1.575	0	0.363	0	0.348	1.549	0.906	1.727	0	0.551	0.33
Ebr01G006150	1.129	0.461	0.653	1.153	1.855	1.851	1.428	2.213	1.338	0.724	0.945	0.699	0.905	1.295	0.933	0.746	1.222	0.823	0.489	1.652	2.481	1.655	1.677	2.102	1.351	2.26	2.793	2.915	2.421	3.893	1.718	2.722	2.34
Ebr04G066660	48.868	0.057	0	12.057	0.372	0	3.69	0	0.075	2.264	0	0.278	4.278	0.065	0	1.957	0	0.097	1.468	0	0.216	0	1.55	0	0.715	0	0	0.534	0	0	0.291	0.068	0
Ebr04G028610	6.116	2.23	3.115	23.003	5.115	9.887	3.616	2.246	0.882	5.183	7.573	0.626	2.741	0.662	2.338	0.636	1.64	1.964	3.357	1.043	2.554	0.871	1.855	0.784	0.151	1.65	2.029	0	0	0	0.984	2.407	2.334
Ebr01G004170	3.398	3.807	3.049	5.723	11.233	9.038	6.927	7.094	6.812	3.199	4.237	3.998	2.815	3.393	3.402	2.025	2.835	2.971	2.811	3.155	3.018	2.516	1.657	2.322	1.287	2.139	2.791	2.909	1.744	4.15	2.323	2.037	2.237
Ebr06G006470	0.178	0	0	1.59	0.098	0	2.078	0.128	0	3.398	0.058	0.17	4.446	0	0	4.261	0	0.03	6	0	0	0	3.518	0.028	4.379	0	0	7.72	0	0.026	5.189	0	0
Ebr04G049230	20.886	22.582	63.57	17.527	30.431	32.645	21.508	28.701	23.543	23.031	22.458	23.665	21.743	20.679	30.023	25.019	27.305	31.022	27.783	30.317	31.961	29.697	26.748	23.258	26.235	24.095	29.232	30.069	29.101	33.162	35.581	34.508	33.808
Ebr05G052240	1.569	0.619	1.421	4.065	8.023	10.244	10.75	15.668	23.333	9.655	44.765	16.238	16.313	17.445	48.002	28.627	26.627	38.16	29.126	36.088	46.029	66.742	71.258	43.548	83.231	28.985	66.627	62.094	30.074	61.004	22.97	41.717	44.717
Ebr06G044100	0.053	0.094	0.108	0.043	0.044	0	0.182	0.23	0.368	0.361	0.157	0.534	0.304	0.269	3.58	0.743	0.799	2.074	1.138	2.202	1.304	2.376	0.904	0.611	2.208	0.884	3.812	0.251	0.459	0.21	0.24	0.279	0.067
Ebr05G019990	6.517	18.956	0.401	1.22	2.816	0.162	1.155	4.805	5.055	0.698	1.16	8.29	1.41	6.075	0.258	1.308	6.61	0.421	1.577	10.286	0.125	0.358	0.674	5.161	1.244	6.283	0.373	3.379	17.151	3.547	6.515	15.151	5.368
Ebr02G018650	0.06	0	0	7.08	8.822	4.241	20.385	18.676	48.847	17.586	15.308	24.715	13.833	20.603	3.229	3.652	3.851	1.085	1.612	6.05	1.142	1.347	0.362	0.087	0.083	0.091	0	0	0	0	1.63	0.063	0.227
Ebr01G048730	38.862	39.529	65.276	21.898	18.019	18.113	26.463	21.638	22.696	38.034	27.083	37.433	38.718	40.745	48.77	53.331	44.649	43.794	49.707	49.275	38.571	40.066	38.172	34.564	40.183	28.316	34.988	35.678	34.411	29.162	40.083	33.388	33.762
Ebr05G051620	70.963	35.375	35.294	125.28	56.605	55.556	56.62	57.059	45.001	47.13	41.33	37.456	57.055	45.502	52.045	66.442	44.153	41.99	65.716	45.587	45.992	45.006	54.735	51.524	53.398	60.519	48.177	49.18	54.039	47.487	70.32	61.836	57.126
Ebr01G011580	5.171	10.578	10.8	11.051	6.508	4.917	6.352	8.149	7.249	3.846	4.732	3.001	2.539	2.977	1.101	2.21	2.048	1.962	0.875	1.251	0.292	0.731	0.85	0.564	0.543	1.286	0.608	0.926	0.226	0.086	0	0.137	0.082
Ebr01G021540	11.358	11.753	8.836	27.467	21.606	26.875	35.127	28.661	30.127	25.974	23.885	22.424	24.593	22.234	14.363	17.6	25.301	14.345	18.525	21.358	17.433	14.122	26.81	35.559	28.956	35.547	16.613	26.893	22.213	12.822	13.594	21.116	17.09
Ebr04G024190	92.519	120.713	31.949	128.002	115.91	131.521	116.412	140.85	153.597	96.567	150.529	146.513	99.585	155.789	104.986	75.248	114.742	88.836	69.185	119.563	87.72	104.136	108.391	167.155	96.576	115.241	96.731	142.639	167.452	169.836	82.225	104.947	99.083
Ebr02G035470	4.409	1.874	3.224	20.418	7.276	12.629	14.971	9.056	7.433	14.392	18.069	6.046	15.95	7.349	20.286	19.349	8.584	17.114	19.386	8.578	17.753	20.433	26.769	12.548	25.911	13.666	26.247	33.147	16.962	39.599	12.388	10.992	21.127
Ebr06G037700	149.115	129.882	139.649	110.711	129.467	137.68	102.653	116.712	106.768	80.567	88.774	87.347	72.759	83.336	69.368	69.686	74.06	80.229	70.506	64.878	82.756	71.251	80.678	97.737	91.277	88.989	98.576	91.812	79.4	87.56	116.015	109.301	107.092
Ebr02G042750	0.289	0.899	18.557	0.523	0.832	2.367	0.083	0.548	0.167	0	0.64	0.207	0.412	0.511	2.322	0.673	1.176	2.818	0.87	1.266	2.416	1.96	1.445	3.632	0.2	0.874	0.863	0.341	0.998	1.426	0.407	0.152	0.818
Ebr05G066830	80.033	81.958	63.894	69.684	55.727	58.508	51.621	58.112	59.883	54.119	53.985	57.792	52.198	55.977	43.26	43.04	47.475	45.531	47.176	44.775	40.813	38.703	42.34	64.896	40.617	55.941	44.351	54.894	65.138	64.682	67.674	68.749	80.613
Ebr02G059470	201.543	54.522	86.18	28.554	25.594	18.054	38.405	31.941	33.656	48.311	36.669	53.173	50.547	56.972	48.285	65.043	67.039	69.155	67.301	71.578	57.613	34.467	33.705	37.964	42.381	48.562	31.29	45.593	48.779	48.939	58.397	77.004	54.218
Ebr04G004050	0	2.274	3.148	0.355	2.467	1.191	0.202	2.199	3.361	0.299	0.521	2.656	0	1.963	1.621	0.103	1.216	0.529	0.826	2.39	1.77	0.704	0.794	2.281	0.977	2.135	2.109	0.416	3.655	2.323	0.596	1.853	0.666
Ebr01G035970	19.031	19.95	19.449	27.632	17.311	22.743	18.676	21.224	17.475	23.52	20.191	18.511	19.027	25.278	25.699	25.495	23.343	24.425	22.795	18.442	23.112	26.19	21.496	18.546	25.803	25.97	22.716	36.926	26.017	41.607	20.782	27.25	32.326
Ebr04G018060	30.814	10.2	48.619	11.419	11.607	13.531	10.014	19.495	20.236	24.383	27.599	28.912	22.405	32.316	21.961	17.443	31.964	25.247	21.574	24.837	24.552	19.559	3.955	9.358	6.336	11.378	8.341	43.657	45.114	53.8	56.891	61.085	53.959
Ebr04G011860	102.759	63.709	60.616	53.681	70.259	61.783	74.499	97.097	118.456	70.3	73.061	107.803	64.996	73.045	47.544	51.419	63.362	56.567	48.956	64.556	56.552	51.64	74.084	80.62	81.552	98.436	62.724	75.822	101.529	75.776	85.918	74.093	69.56
Ebr06G033360	36.908	21.326	41.636	14.777	6.524	10.527	15.837	5.041	5.315	17.669	20.466	10.884	17.784	11.541	17.167	17.407	10.062	21.454	18.929	8.272	23.53	16.885	18.806	12.382	24.007	16.074	21.2	19.94	12.089	20.759	30.573	21.448	27.482
Ebr0G013600	38.543	29.793	75.974	24.038	22.188	28.367	27.37	25.085	25.136	37.815	32.346	31.855	41.282	38.681	43.82	55.153	45.847	34.332	47.1	42.209	36.578	40.01	62.777	71.44	44.943	46.396	41.442	72.404	56.025	73.493	54.484	69.014	66.268
Ebr05G061910	97.912	180.075	117.798	101.953	133.765	115.216	98.177	124.383	111.92	207.995	137.515	155.588	206.852	171.643	166.377	195.381	167.301	214.633	230.525	170.171	209.119	171.356	155.089	191.238	164.423	193.949	163.747	130.48	126.656	112.927	175.083	174.224	169.68
Ebr01G009760	57.892	39.117	28.585	34.398	29.403	34.835	32.986	29.368	29.004	32.71	34.33	40.365	32.335	41.343	42.163	43.335	30.781	36.448	34.261	33.883	38.137	29.458	34.983	39.411	31.582	25.913	27.066	41.545	23.298	37.13	23.279	19.382	25.23
Ebr02G034490	28.244	0.59	0.564	23.598	7.827	0.427	18.21	1.079	0.639	17.148	0.817	1.269	22.495	0.784	0.339	18.701	0.555	0.498	18.946	1.058	0.493	0.353	15.716	0.636	13.792	0.335	0.882	26.383	0.191	1.165	20.078	0.465	1.114
Ebr05G054160	64.358	27.845	0.657	64.654	146.752	22.13	701.141	121.648	307.728	259.647	47.22	91.785	199.56	55.443	3.227	8.122	0.514	1.142	5.405	1.026	0.131	0.374	0	0	0	0	0	0	0	0	0.33	0.554	0.074
Ebr05G062570	6.782	7.994	6.423	8.322	12.922	8.155	9.985	11.357	10.981	8.471	5.618	8.466	7.353	7.615	5.702	6.812	7.124	5.291	7.155	8.335	5.765	5.851	6.143	6.148	5.707	6.743	5.604	6.384	7.456	6.156	7.212	7.637	6.058
Ebr05G040740	24.971	27.672	36.747	16.318	20.978	18.586	19.478	23.747	23.092	20.724	21.517	26.846	21.197	24.912	23.954	20.61	22.355	24.376	21.517	23.726	22.296	25.935	19.721	18.982	22.001	18.235	22.9	25.394	21.293	26.748	25.821	29.851	29.333
Ebr02G053050	0	28.761	11.718	0	30.273	16.027	0	38.849	35.47	0	15.964	30.61	0	29.758	21.261	0	35.144	21.659	0	37.831	16.476	19.659	0	34.894	0	38.084	13.992	0.081	28.228	16.123	0	23.354	13.688
Ebr03G048560	139.271	132.589	95.812	113.831	127.872	134.582	121.149	151.231	133.628	120.169	102.711	116.454	95.49	102.176	91.805	82.729	84.237	84.979	79.719	79.783	78.414	72.908	77.933	97.325	87.664	97.57	84.371	95.303	85.075	88.27	80.307	66.535	83.845
Ebr05G013400	21.987	16.918	30.603	22.195	25.182	34.181	29.502	31.381	30.747	36.31	29.572	27.347	37.508	33.829	41.899	52.479	52.52	47.582	52.433	46.765	57.129	56.151	74.984	64.487	78.79	62.019	68.52	73.486	45.969	57.697	60.893	56.307	67.546
Ebr05G059490	40.781	34.43	25.724	60.138	40.406	27.902	55.805	45.357	38.904	58.507	24.879	41.824	56.361	46.692	24.653	65.563	51.418	29.619	68.196	42.81	27.635	25.353	56.855	66.318	65.571	61.404	30.848	76.118	58.422	28.236	63.981	55.733	33.338
Ebr05G062310	2.41	2.512	59.026	0.337	2.497	0.908	1.675	3.517	3.385	3.434	2.783	7.507	3.826	13.662	15.547	4.515	15.872	15.552	19.186	14.682	19.843	22.396	37.382	9.326	17.109	2.376	16.546	1.236	0.361	1.378	0.59	0	0.132
Ebr02G029560	0.635	15.604	1.941	0.511	0	0	0	3.438	0.244	8.374	6.248	30.031	21.5	45.575	48.25	37.72	25.178	34.277	25.465	24.944	15.801	20.261	15.655	19.146	10.839	11.839	13.765	4.244	9.495	4.177	2.146	0.444	2.662
Ebr06G004630	1.911	4.284	2.904	2.116	5.56	4.888	1.824	8.343	5.349	1.168	3.467	3.546	1.68	5.857	3.689	1.751	5.568	4.555	1.842	7.382	4.083	3.797	2.504	5.486	2.731	7.149	5.362	3.842	8.537	7.458	3.245	7.561	5.12
Ebr02G050460	1.322	1.385	0.725	1.172	1.978	1.6	1.355	2.019	1.447	0.805	0.7	0.389	0.464	0.445	0.259	0.75	0.382	0.356	0.997	0.324	0.378	1.298	2.27	1.509	1.736	1.076	2.069	0.4	0.351	0.357	1.069	1.21	1.151
Ebr05G036940	83.017	34.494	17.936	83.205	75.617	57.699	39.944	63.465	42.924	29.949	18.473	29.839	22.962	31.631	13.243	30.11	41.229	16.049	24.862	30.364	18.246	19.874	29.872	47.865	32.378	48.538	23.985	51.465	84.457	39.86	47.559	61.146	28.169
Ebr01G014150	2.756	26.787	0.156	14.835	11.262	16.592	25.788	14.921	15.281	15.488	34.795	16.783	13.89	12.225	8.314	9.45	3.834	7.919	7.162	6.095	7.931	4.396	1.377	2.198	2.437	3.471	2.743	1.715	1.189	0.403	1.293	3.937	0.963
Ebr05G008460	86.561	13.818	27.398	14.175	8.855	18.351	14.962	8.074	8.007	11.594	19.399	10.87	14.264	11.065	14.043	9.638	13.436	14.862	12.904	12.628	18.774	19.526	12.362	13.551	19.384	16.808	26.138	15.199	15.762	21.319	19.997	14.883	22.653
Ebr06G012450	6.419	5.386	15.716	8.096	7.404	9.586	11.229	8.161	10.327	22.827	20.593	20.249	35.545	36.125	55.033	64.322	63.101	54.733	54.774	43.597	60.283	63.681	87.737	84.276	78.548	91.134	70.166	169.305	124.224	150.812	102.378	123.225	132.968
Ebr03G074000	1.342	2.621	0.82	1.079	3.013	1.981	3.268	5.906	5.365	4.75	11.085	9.866	4.184	14.009	6.703	8.123	10.635	7.374	4.9	9.255	5.579	6.704	6.702	16.817	8.415	11.218	7.713	8.015	6.325	5.999	0.503	1.783	3.261
Ebr06G054420	177.295	45.958	55.114	69.89	63.793	55.384	57.861	71.359	58.952	54.74	44.557	52.824	50.693	49.928	41.232	45.223	50.642	38.908	40.304	43.902	40.252	36.845	44.24	51.04	49.787	45.345	45.388	64.944	64.923	48.039	46.29	53.867	43.734
Ebr03G023500	2.987	4.244	1.643	26.367	35.49	55.35	35.467	49.283	54.581	27.206	61.083	30.212	31.013	64.718	64.597	46.675	75.824	67.341	43.748	77.132	63.879	79.938	68.944	71.084	79.845	93.71	72.999	138.774	113.133	129.804	63.629	106.819	113.553
Ebr05G038070	16.862	21.997	24.568	13.81	19.64	16.73	17.595	20.22	19.676	17.579	18.276	18.543	19.239	17.359	15.504	14.282	17.715	13.89	12.641	18.257	15.522	14.739	15.592	18.022	17.138	14.112	17.205	22.765	23.534	23.483	26.041	27.113	20.499
Ebr02G069040	10.774	11.301	26.182	4.66	7.023	5.219	7.433	7.253	9.764	11.202	8.831	12.306	12.268	12.288	16.446	13.719	16.115	17.944	11.563	15.815	19.79	17.049	16.2	17.574	15.575	13.806	18.585	8.915	9.599	8.038	18.467	22.589	22.943
Ebr01G008270	0.222	1.339	0.271	1.782	1.603	0.555	1.721	1.344	1.125	1.253	0.523	0.381	1.366	0.806	0.203	1.033	0.277	0.133	0.889	0.565	0.049	0	0.886	0.636	0.552	0.737	0.706	0.261	0.535	1.05	0.799	0.558	0.502
Ebr01G049390	22.871	44.702	29.348	22.241	19.707	19.184	31.804	20.299	22.912	27.903	25.373	23.044	24.739	15.48	16.801	16.541	12.598	14.742	18.061	14.742	16.399	14.707	18.14	12.658	18.647	15.529	17.551	14.355	17.624	15.053	28.989	17.401	19.69
Ebr01G019060	3.975	4.026	4.009	2.637	5.248	5.185	3.811	5.828	3.673	3.467	2.676	2.073	2.862	3.549	3.984	4.022	4.082	3.644	4.951	3.502	4.363	5.078	7.269	4.487	10.012	5.54	8.32	12.264	5.624	6.827	5.149	6.014	5.118
Ebr04G022460	64.795	38.775	43.998	52.017	36.889	95.38	27.244	37.985	44.718	663.889	402.032	284.302	466.922	230.657	516.559	500.128	286.053	1040.83	1264.79	413.527	805.23	118.082	35.717	58.617	46.325	65.565	47.176	41.372	65.068	55.575	149.836	359.954	329.74
Ebr01G072580	32.362	20.06	66.059	30.141	29.425	34.703	32.709	34.127	32.284	34.922	36.725	33.317	43.734	48.788	61.937	65.275	72.827	69.651	63.866	58.49	78.79	70.299	84.684	93.853	116.956	137.632	94.027	111.303	114.073	107.169	141.417	186.868	179.465
Ebr02G042170	1.008	2.547	2.369	11.28	1.019	2.613	11.417	1.175	1.699	10.687	3.431	0.888	6.722	2.115	1.897	8.936	1.553	4.299	6.319	0.494	1.209	1.113	7.591	2.893	1.716	0.703	2.263	6.216	10.161	3.365	6.808	3.986	5.652
Ebr04G054660	29.568	4.439	10.903	13.762	10.501	17.305	22.56	18.635	18.497	22.275	23.588	16.958	32.176	17.871	35.918	30.64	37.778	30.043	22.939	20.872	50.373	51.67	45.942	21.592	35.038	17.175	50.742	68.231	28.142	66.367	30.318	20.487	33.792
Ebr03G067380	0.506	1.049	1.719	18.726	34.95	49.386	37.27	52.335	65.151	39.787	71.872	57.166	44.794	71.435	81.471	48.937	76.566	80.913	58.283	84.914	86.969	97.987	68.068	79.366	70.713	90.143	82.992	77.861	89.023	91.287	35.575	79.879	94.976
Ebr02G067150	1.349	2.431	3.637	1.794	2.526	3.066	1.755	2.201	2.483	2.04	2.883	2.302	2.229	2.195	2.078	1.963	2.533	1.977	2.253	3.19	2.751	3.259	1.259	0.954	1.592	1.589	1.645	2.105	2.669	4.135	1.865	2.186	2.195
Ebr04G055540	5.715	18.489	4.338	376.043	299.774	428.015	750.735	635.691	1019.7	1098.42	1363.5	1140.59	1579.37	1660.33	1605.4	1678.24	1727.91	1758.27	1974.88	1626.03	1758.43	2091.82	2079.65	2192.62	1784.88	2175.13	1856.13	2865.7	1569.25	1527.45	1120.73	1208.23	1735.9
Ebr05G011970	27.038	24.9	40.858	15.104	28.333	23.31	17.74	26.245	27.965	19.538	21.734	27.846	17.368	25.135	25.571	16.166	23.713	23.202	21.579	30.035	23.996	24.278	24.006	23.63	24.903	24.552	23.201	19.158	24.353	25.383	23.702	26.244	23.692
Ebr06G019530	6.698	8.512	3.818	158.386	135.976	153.286	188.517	177.494	186.507	178.601	147.514	132.144	163.079	156.242	119.453	189.971	131.837	107.864	201.434	138.724	125.186	135.247	215.147	199.599	244.265	182.013	152.623	257.38	136.191	132.469	69.395	95.111	114.563
Ebr01G034100	45.304	11.648	22.763	17.235	6.886	6.843	19.068	8.416	8.407	23.882	10.305	20.447	23.074	16.632	18.391	21.851	20.905	13.382	18.422	15.373	14.476	9.686	18.872	18.044	13.528	12.206	11.361	15.468	17.073	13.499	17.231	14.211	12.292
Ebr02G020060	2.022	1.039	0.217	0	2.798	1.435	3.402	2.419	3.928	0.962	0.628	3.506	1.457	4.301	5.208	2.354	3.063	4.147	0.569	3.727	1.422	1.358	1.914	0.764	0.442	0.161	0.141	0	0.918	0	0	0	0
Ebr02G048310	2.084	5.746	4.88	7.553	4.269	4.884	4.688	4.277	4.629	3.972	5.324	4.457	4.685	4.244	5.662	4.781	5.49	4.43	4.24	4.259	3.5	3.622	3.108	3.349	3.831	3.714	2.311	2.678	3.809	3.191	4.098	2.122	3.09
Ebr06G022260	0.356	0.274	10.772	0.057	0.526	3.997	0.081	0.257	0.191	0.295	6.263	0.204	0.108	0.336	6.927	0.138	0.267	6.612	0.285	0.189	8.373	7.753	0.19	0.408	0.23	0.215	9.596	0.475	0.245	9.544	1.121	0.672	11.597
Ebr05G017140	22.084	34.058	65.109	21.144	25.602	21.783	23.479	24.666	24.018	25.959	18.723	21.771	26.526	15.301	25.362	24.333	19.702	26.104	27.689	30.409	26.662	25.775	24.848	18.882	21.762	23.048	25.048	11.915	20.853	17.084	41.687	34.197	31.249
Ebr03G036410	27.016	0.371	0.284	0.149	0	0.268	0.053	0.101	0	0.105	0.068	0.133	0.106	0	0.142	0.324	2.15	0.626	0.434	0.739	0.931	0.666	5.519	4.664	4.239	3.437	6.467	1.697	1.201	2.87	0.261	1.169	0.642
Ebr04G046620	7.515	5.079	0.228	75.203	5.898	101.002	51.991	36.914	5.564	153.107	32.766	28.281	46.965	27.656	44.601	86.326	102.908	327.174	699.501	85.889	476.474	45.972	16.474	0.966	18.312	0.169	28.125	471.496	338.144	4403.48	1.137	28.835	249.43
Ebr02G021240	2.279	0.128	0.221	0	0.208	0.105	0.041	0	0	0.204	0.267	0.311	0.083	0.512	0.553	0.969	0.77	0.596	0.532	0.403	2.176	1.961	3.795	1.194	5.405	2.132	4.703	16.378	2.183	8.516	7.941	3.188	6.457
Ebr03G051290	10.279	32.067	21.205	12.59	21.024	16.139	17.089	19.485	23.716	16.25	15.205	20.883	14.261	15.535	13.683	12.303	13.259	14.214	15.865	17.862	14.65	13.727	14.603	12.11	13.138	11.981	12.997	6.33	8.29	6.287	11.897	8.607	8.784
Ebr02G011850	1.435	0.967	0.857	3.819	2.643	1.859	3.672	1.446	2.226	2.572	2.263	1.134	3.5	1.55	1.135	2.766	0.496	1.483	2.314	0.709	1.323	1.815	3.56	0.639	2.465	1.496	1.97	3.909	1.195	1.757	2.173	1.246	1.493
Ebr03G019140	21.297	15.643	17.216	13.991	14.593	13.663	13.096	12.302	11.419	14.779	10.598	16.997	16.268	14.228	13.772	15.978	16.505	14.141	15.52	16.441	11.98	10.885	13.532	10.874	10.778	10.692	10.336	12.936	11.71	9.212	7.242	8.474	6.289
Ebr03G009490	44.773	67.891	51	103.899	201.648	61.319	291.373	257.196	303.849	224.305	56.939	269.08	323.176	236.833	82.967	363.471	281.556	84.725	307.454	285.633	117.267	149.26	567.515	676.177	437.667	658.617	189.43	231.694	267.899	66.703	303.728	280.096	70.114
Ebr04G049700	1.656	2.595	5.457	1.645	2.882	3.941	1.78	4.113	1.798	1.871	2.156	1.535	1	1.28	2.235	2.382	2.073	2.921	1.953	2.326	4.123	2.952	2.628	1.958	1.617	1.767	2.714	1.723	1.512	3.459	1.536	2.249	2.449
Ebr03G045660	1.568	2.892	2.15	6.886	11.3	7.32	5.027	5.224	3.827	1.909	2.581	1.296	0.963	0.671	0.369	1.264	0.529	0.271	0.806	0.192	0.47	0.289	0.542	1.039	0.668	1.55	0.56	0.356	0.208	0.079	0.883	0.57	0.91
Ebr04G059570	2.348	1.016	4.108	13.794	0.94	0.638	3.849	0.261	0.764	36.804	8.438	2.242	31.528	4.502	5.34	33.437	6.631	36.999	66.129	8.338	27.358	1.152	0.18	0	0.083	0.091	0	0.426	0.104	0.554	2.643	2.78	3.103
Ebr03G060780	2.401	0.647	9.999	1.482	1.339	3.51	0.392	0.557	0.297	2.325	0.506	0.307	0.636	0.996	1.442	0.799	0.322	1.285	4.01	0.683	2.388	0.41	0.471	0.492	0.297	0	0.398	0.253	0.296	0.733	1.4	2.204	2.964
Ebr0G016310	1.917	3.182	1.485	3.584	4.348	3.973	4.377	4.601	4.23	3.202	3.258	2.328	2.805	2.905	2.358	3.056	2.921	1.999	3.396	2.786	2.46	2.525	3.872	4.426	5.707	4.722	4.92	4.127	3.162	2.302	2.486	4.154	2.619
Ebr01G058970	0.662	1.372	1.124	1.597	0.363	0.85	2.016	0	1.019	17.71	11.399	18.659	17.882	10.707	5.739	12.08	6.079	18.861	14.454	3.866	5.901	1.76	4.632	4.753	7.941	4.337	4.979	4.165	0.761	1.742	2.485	3.938	1.388
Ebr02G014850	55.651	63.786	94.996	57.613	66.761	54.993	73.251	64.343	75.949	82.572	48.498	73.568	80.069	65.109	70.452	80.231	64.131	67.894	87.412	74.38	65.618	73.682	85.27	62.131	76.438	60.897	58.916	68.216	57.092	55.513	73.04	58.155	56.139
Ebr05G003820	24.778	21.529	10.528	36.908	33.287	33.307	24.992	28.142	26.742	19.926	21.531	23.194	22.027	19.509	16.856	20.001	21.596	15.837	17.064	22.87	18.117	15.759	18.682	19.528	23.03	18.607	19.866	32.803	31.33	36.288	23.277	23.688	17.868
Ebr01G007880	0.974	0.519	0.198	2.585	0.961	1.314	1.446	3.797	0.337	13.54	1.294	1.396	4.224	3.642	1.937	16.334	12.072	21.32	108.57	12.872	34.939	0.777	4.77	6.292	15.23	1.178	3.748	26.535	42.172	111.343	1.206	17.991	56.212
Ebr05G038740	13.707	29.21	10.215	71.278	56.203	32.971	93.896	65.944	82.377	152.548	78.133	123.188	163.864	148.786	146.949	186.539	193.079	138.111	194.783	165.738	131.073	145.453	197.619	154.703	142.094	140.854	93.501	244.57	179.668	135.342	165.693	135.622	130.37
Ebr04G038330	4.725	3.831	21.218	1.288	1.587	4.116	2.674	3.336	5.641	3.157	11.519	10.478	5.251	16.277	20.675	7.655	24.378	22.358	4.612	25.054	19.176	28.506	4.803	17.044	6.708	39.802	24.204	6.638	14.244	14.808	3.516	19.919	18.595
Ebr06G019340	33.657	23.917	15.378	51.255	36.229	46.716	30.754	36.058	33.272	23.41	26.421	23.212	20.031	28.387	19.716	22.662	25.366	23.534	20.981	27.551	22.795	23.12	28.869	37.582	32.341	34.945	28.151	43.178	40.921	40.442	33.829	31.423	36.511
Ebr02G040040	0.341	13.57	0.446	86.631	53.468	68.953	63.625	51.585	59.851	15.785	49.046	16.804	18.103	18.149	7.89	5.61	3.472	4.815	1.691	2.325	4.879	4.036	3.307	3.423	3.3	2.207	1.098	1.55	0.923	0.32	0	0.051	0
Ebr05G010320	0.39	1.177	1.271	0.125	0.449	0.939	0.445	0.591	1.215	0.088	1.554	1.453	0.045	0.867	0.477	0.182	0.195	0.409	0.052	0.435	0.695	1.057	0.078	0.448	0.108	0.295	0.31	0.092	0.538	0.154	0.132	0.778	0.735
Ebr02G027760	4.021	0.446	0	4.733	0.236	0	3.853	0.155	0.166	2.191	0	0.206	2.13	0.073	0	2.174	0.09	0	1.823	0.114	0	0	1.65	0	1.689	0.76	0	1.101	0	0	2.748	0.075	0
Ebr04G061990	8.569	4.923	4.535	13.98	6.972	8.253	4.987	7.094	5.136	3.417	2.355	3.37	3.259	2.886	2.827	3.032	4.837	3.4	2.694	5.082	3.836	2.814	4.281	3.858	6.276	3.047	5.238	6.835	8.404	8.287	5.675	5.642	4.541
Ebr02G064960	12.119	36.733	1.041	14.791	27.314	20.109	13.836	47.527	64.848	25.629	111.593	58.432	23.267	52.184	14.739	15.018	17.606	20.938	16.13	16.659	25.696	12.109	36.035	28.642	44.713	30.303	17.564	67.09	53.807	61.325	75.073	73.849	75.257
Ebr03G010070	2.245	4.148	3.19	2.413	1.351	2.765	1.371	1.554	1.084	1.121	1.964	1.421	0.744	0.95	1.597	0.486	0.588	1.017	1.151	0.54	1.105	0.624	1.121	1.274	1.228	0.671	1.212	0.431	0.36	0.446	0.94	0.301	1.083
Ebr05G046700	56.106	94.095	118.841	124.618	94.113	75.656	104.588	79.488	98.077	80.708	96.078	97.113	99.446	79.526	102.25	67.801	82.318	99.277	79.297	92.894	83.737	84.489	53.154	53.968	74.665	75.721	84.385	47.315	68.265	69.862	57.075	63.221	66.978
Ebr01G054030	1.619	2.24	2.263	1.211	0.712	0.834	0.817	0.693	0.521	0.936	0.833	0.486	0.73	0.381	0.979	1.447	1.037	0.677	0.503	1.199	1.007	1.862	1.279	1.838	2.657	1.423	2.348	1.377	0.974	1.734	1.993	1.897	2.32
Ebr06G008440	5.665	27.982	8.584	0.399	0.175	0	0.323	0	0	0.16	0	5.174	0.566	76.576	4.766	4.205	76.854	7.962	1.703	47.916	8.125	7.567	18.115	248.527	24.496	220.783	44.254	10.522	76.461	0.186	17.701	19.99	0
Ebr01G020620	21.873	20.753	13.086	2.92	3.571	2.733	2.814	3.518	4.329	2.047	4.736	6.386	2.319	4.189	4.724	1.687	4.055	3.484	2.097	5.254	3.351	3.161	2.141	3.466	2.046	3.862	3.804	0.819	1.961	1.376	2.673	2.555	1.935
Ebr04G033500	1.309	2.515	1.77	1.818	2.797	3.141	2.038	2.809	2.417	1.695	1.475	1.808	1.847	2.285	2.075	1.358	2.741	2.641	2.195	2.312	2.36	1.708	1.522	2.426	2.075	2.23	2.4	2.751	1.848	2.442	1.528	2.423	2.095
Ebr01G047030	0.714	3.382	0.121	86.886	75.794	37.256	25.548	44.455	12.907	2.017	1.581	0.682	0.679	0.12	0	0	0	0	0	0	0	0	0	0.171	0.165	0	0	0	0.205	0	0	0	0
Ebr02G070420	163.101	108.564	56.414	162.697	147.469	152.072	98.159	133.173	110.433	58.386	71.842	53.059	36.219	52.297	31.229	29.07	30.629	30.36	21.431	28.954	31.951	31.247	26.432	39.275	29.052	37.104	37.511	35.385	43.487	49.363	51.285	40.424	43.025
Ebr06G024780	141.52	86.109	79.572	45.553	78.182	29.574	43.108	70.445	64.521	80.965	68.268	146.043	97.954	186.82	96.722	123.5	209.241	87.204	106.005	143.665	66.776	69.379	69.817	139.343	84.031	179.303	54.736	95.325	182.931	104.128	69.381	159.848	57.772
Ebr06G056450	13.981	6.798	1.017	7.85	14.041	13.145	27.744	17.178	36.609	17.429	28.814	29.568	13.166	19.287	33.093	9.432	5.278	11.31	6.821	10.599	6.798	7.433	10.754	3.982	20.265	12.241	10.305	0.785	1.531	0.292	1.249	0.931	0.976
Ebr01G048140	4.187	3.842	4.833	10.548	6.078	18.819	7.49	2.871	3.381	5.678	7.825	2.799	4.459	2.821	3.842	7.313	3.145	3.138	3.917	0.889	5.13	2.671	4.742	2.805	8.111	4.218	5.555	4.279	1.204	2.937	3.771	1.025	3.86
Ebr03G050940	9.215	3.09	10.501	98.174	15.408	4.158	102.413	6.279	5.873	34.516	8.082	4.154	34.776	16.541	4.238	82.462	14.035	21.927	48.826	14.978	25.767	4.625	0.515	0.647	0.089	0.487	0	0.152	1.111	0	18.864	37.258	2.187
Ebr04G028510	103.941	14.464	24.294	27.803	51.361	45.696	67.676	78.309	95.97	64.572	102.622	119.65	79.873	81.654	93.92	63.149	121.934	99.027	82.407	92.619	115.414	78.557	34.619	34.514	50.173	57.146	52.658	48.478	41.919	44.55	22.27	38.527	39.493
Ebr05G012650	61.328	157.576	37.849	91.328	108.986	94.507	109.837	97.844	121.849	100.333	125.573	116.42	86.894	91.191	68.259	62.355	57.296	52.401	61.057	65.018	47.32	47.883	67.547	62.859	37.876	45.413	45.16	45.725	65.245	64.641	37.193	34.869	45.033
Ebr06G013880	0	1.675	0.72	0	0.581	0	0	1.021	0.544	0	1.044	1.013	0.269	0.953	0.361	0.275	0	0.353	1.575	0.375	1.313	1.128	0.707	0.338	1.957	2.138	0.313	0	0	0.62	0.796	0.495	0
Ebr02G013170	7.141	13.399	9.195	8.883	10.185	12.977	7.692	12.107	6.528	6.243	12.326	10.424	5.995	9.123	16.692	8.472	8.601	14.744	9.363	6.435	6.903	7.306	5.789	11.023	7.27	10.995	8.938	5.243	13.014	8.152	6.978	10.745	10.163
Ebr06G036210	292.169	114.156	205.985	266.805	156.23	250.255	133.189	126.19	87.333	85.331	133.84	43.551	76.325	53.515	83.212	79.246	54.652	102.743	82.538	37.606	117.319	117.498	110.468	91.849	135.552	93.047	201.014	236.532	117.548	311.579	305.307	186.005	355.496
Ebr04G026820	55.188	16.996	13.384	27.971	34.421	25.122	48.679	48.453	44.389	115.067	129.926	42.034	109.018	73.213	93.405	92.441	75.708	176.801	122.182	77.808	162.131	97.027	49.187	52.978	84.932	78.126	75.043	51.803	45.8	50.352	45.046	36.879	48.817
Ebr01G010640	32.853	43.502	38.453	11.121	11.366	14.988	22.703	15.912	13.631	13.678	22.111	16.928	17.756	23.881	21.597	21.812	21.644	16.848	31.965	21.105	19.26	21.602	27.068	27.714	25.519	16.114	24.853	7.816	7.456	10.613	24.66	9.979	16.303
Ebr01G014610	3.639	3.712	8.273	4.214	4.77	7.093	4.154	3.986	4.722	6.755	10.61	8.099	8.081	12.126	12.455	12.08	10.573	10.227	11.375	15.758	10.35	9.914	15.171	14.238	13.815	14.271	10.891	10.625	10.012	10.37	8.438	8.114	10.783
Ebr01G031460	28.967	18.85	24.343	27.528	18.175	17.544	21.423	17.719	12.482	19.424	18.995	14.913	19.846	16.471	23.985	27.908	18.429	19.606	22.054	15.372	18.001	16.71	25.728	22.902	28.14	20.801	21.897	29.878	18.307	21.617	24.827	20.192	24.622
Ebr05G007270	3.906	0.946	1.86	22.841	13.006	24.577	28.498	3.625	3.746	32.85	23.13	5.379	28.131	4.204	21.493	25.047	3.429	19.316	29.355	3.635	20.06	20.309	31.327	5.17	30.885	8.05	17.231	28.775	3.763	21.019	12.795	2.821	14.988
Ebr02G047850	1.244	1.453	1.233	1.631	2.582	4.444	2.616	2.516	2.265	2.071	1.594	1.219	1.008	0.661	0.951	1.105	1.065	1.03	1.706	0.938	1.531	0.783	1.439	0.752	1.857	1.583	2.736	1.659	0.621	1.679	1.363	0.687	1.111
Ebr02G024350	10.483	25.693	24.96	18.657	31.083	35.527	24.035	27.845	27.895	21.663	27.251	22.32	20.019	19.183	26.26	19.694	16.675	25.148	20.316	17.915	26.972	26.238	25.392	22.509	22.431	17.806	29.678	19.339	14.954	17.544	17.502	12.346	25.283
Ebr01G053360	3.359	5.84	5.042	6.52	8.688	7.924	8.976	6.189	6.867	6.167	5.113	4.661	5.057	3.264	4.561	5.257	3.984	4.576	4.852	4.767	4.346	4.512	6.254	4.247	6.132	4.774	5.708	3.322	3.029	2.822	4.326	3.476	3.675
Ebr03G057250	0	0	0	4.078	4.243	2.487	3.896	0.998	2.234	4.481	4.762	4.624	3.788	1.864	1.834	5.584	1.039	2.074	5.546	3.964	3.082	2.353	1.382	1.059	0.766	0.557	1.713	0.979	0.477	1.092	0	0	0.116
Ebr03G039040	134.229	39.009	178.298	80.801	64.7	50.384	74.698	73.831	72.746	112.274	63.923	117.941	121.456	140.908	131.695	118.049	240.014	108.406	162.847	219.187	98.017	106.178	106.636	71.692	130.826	108.473	154.239	571.998	1020.47	420.481	113.995	112.768	108.759
Ebr06G029900	5.488	0	0.639	3.782	0.644	0.831	2.596	0	0.09	6.113	1.388	0	5.367	0.238	2.638	10.133	0.196	3.408	9.848	0.25	2.969	2.251	6.894	0	9.762	0.355	3.537	9.614	0.135	3.609	8.297	0.165	1.281
Ebr02G019840	3.339	6.338	5.16	34.248	58.212	70.266	65.156	78.236	98.551	110.285	120.214	142.295	145.374	232.196	227.212	206.588	298.845	260.486	215.039	278.488	272.723	309.711	312.987	428.56	317.796	392.464	330.306	517.393	392.781	433.9	228.969	337.676	339.171
Ebr04G051710	17.377	12.967	12.464	19.349	18.971	22.08	17.139	14.839	12.517	14.382	19.741	9.701	16.848	11.542	17.718	12.92	11.335	15.531	13.737	11.3	19.174	12.621	12.228	15.457	15.013	16.891	21.54	12.891	6.613	15.452	12.217	8.047	18.051
Ebr05G060940	5.766	0.313	0.24	1.198	0.516	0.982	0.582	0.764	0.724	3.635	3.704	4.327	3.67	7.254	11.578	9.18	11.292	9.055	11.112	7.306	9.917	11.698	9.367	10.303	8.52	10.729	10.564	6.799	7.712	10.937	6.757	7.244	9.32
Ebr01G005570	21.038	7.67	7.349	14.823	10.959	11.793	16.575	7.192	8.103	12.328	7.626	5.616	11.062	5.03	7.268	7.997	4.733	7.488	8.46	5.992	9.118	7.192	8.319	4.581	11.759	4.954	7.709	9.837	5.983	9.285	19.587	5.86	12.407
Ebr01G051620	17.529	15.851	33.951	31.188	16.587	23.006	22.105	19.794	17.776	19.889	21.994	26.554	25.122	33.069	27.303	38.395	44.826	30.637	31.536	36.198	33.207	32.195	42.566	57.847	47.859	57.322	37.744	45.067	53.65	40.772	35.468	47.907	39.737
Ebr01G071480	7.586	13.186	15.859	6.609	13.068	9.78	9.349	10.796	10.599	8.925	7.991	10.869	8.472	7.992	8.332	7.883	8.662	9.358	9.276	12.129	9.934	10.797	9.652	8.776	9.842	11.156	11.876	7.197	8.877	8.847	14.083	11.614	11.077
Ebr02G024630	9.017	2.177	1.387	0.153	0.537	0.315	0.28	0.531	0.314	0.277	0.482	0.585	0.342	0.303	0.458	0.032	0.477	0.163	0.255	0.39	0.334	0.13	0.272	0.117	0.075	0.659	0.759	0	0.658	0.107	0.092	0.172	0.137
Ebr05G063990	206.129	719.273	81.012	129.493	371.701	171.681	74.283	304.454	225.107	41.501	142.937	345.077	57.6	322.286	123.289	23.942	191.497	147.288	24.607	161.723	162.769	119.428	28.876	356.51	19.462	283.913	162.871	22.799	230.781	134.483	29.371	112.445	158.954
Ebr05G014020	0.516	6.318	4.717	3.373	6.152	5.004	5.95	5.258	4.374	3.191	4.499	3.814	3.387	3.31	2.024	2.255	2.585	2.636	2.889	3.75	3.433	3.68	4.127	2.501	3.817	3.292	4.453	2.683	2.031	2.632	3.125	4.013	2.88
Ebr04G000670	16.639	26.366	16.457	23.593	32.136	22.75	32.466	34.174	38.574	28.778	26.366	24.413	26.462	22.654	19.843	18.315	19.622	17.403	21.592	23.977	17.013	19.668	19.993	19.736	19.468	18.111	19.024	18.201	20.162	14.074	16.023	16.786	14.763
Ebr04G013280	16.093	9.167	8.763	19.286	13.224	12.965	14.908	13.04	14.362	13.039	10.305	9.571	10.74	10.536	9.288	8.014	7.982	8.193	9.333	9.346	11.612	7.749	9.608	8.572	9.103	9.178	10.475	8.832	8.03	6.79	7.521	7.966	6.362
Ebr05G056300	9.187	9.658	12.077	8.489	14.151	11.821	9.174	12.863	14.498	9.689	12.073	12.424	10.593	10.398	11.315	10.44	11.039	11.384	10.345	13.767	11.051	13.714	9.889	6.786	8.406	10.107	9.231	7.164	14.83	15.047	9.212	9.666	10.933
Ebr02G051890	3.225	3.843	2.64	16.462	17.946	16.245	13.113	14.663	16.84	11.479	18.647	17.609	10.401	20.58	22.251	19.525	17.139	20.581	16.441	16.685	18.442	19.187	16.891	18.852	18.001	16.812	17.624	16.863	11.637	13.54	5.404	5.739	5.8
Ebr04G052170	2.245	9.067	2.361	1.834	5.653	0.453	0.951	5.018	5.765	1.269	0.641	5.292	1.363	4.831	0.72	0.675	5.167	0.651	1.355	4.381	0.847	1.271	0.362	2.287	0.902	2.08	0.528	1.409	3.622	1	0.652	2.812	1.366
Ebr06G041330	84.992	10.718	20.931	12.752	9.426	7.302	5.467	6.048	5.639	32.691	46.07	34.015	27.43	67.141	116.565	128.703	67.054	234.621	117.845	101.643	230.894	31.025	4.884	8.162	2.898	5.879	5.029	8.117	27.013	13.908	16.848	111.693	63.959
Ebr05G027380	0.487	0.957	0.354	3.914	1.457	6.129	2.382	3.163	1.565	2.201	14.316	2.093	2.777	5.061	10.478	3.482	11.622	10.895	7.203	10.187	14.525	11.592	4.691	9.184	6.111	16.975	19.009	4.962	38.507	57.998	9.671	69.517	50.188
Ebr01G074440	2.077	3.919	2.997	4.545	4.574	4.778	3.623	4.622	3.727	2.673	4.213	3.43	2.765	3.964	4.147	3.829	5.199	4.151	3.778	4.684	4.466	3.496	4.237	7.577	4.43	6.016	4.746	2.653	4.279	5.463	3.995	5.146	4.642
Ebr04G050060	1.313	1.633	0.401	2.112	0.054	0.19	1.799	0.498	2.5	0.668	0.969	5.362	0.824	2.92	1.004	0.765	2.137	0.197	0.351	3.345	0.805	0.419	0.262	0.848	0.182	1.092	0.087	0.31	2.378	0.691	0.37	0.069	0
Ebr05G022680	1.662	0	5.783	10.577	3.3	29.343	8.143	0	0	6.494	21.761	0	6.004	0	13.132	4.031	0	11.832	2.961	0	12.803	14.246	4.151	0	2.682	0	12.127	3.103	0	11.111	0.468	0	8.269
Ebr03G064890	9.095	8.513	27.999	8.71	5.807	13.642	10.517	5.331	6.75	13.846	27.438	9.088	13.088	10.392	26.05	16.729	9.681	24.185	14.632	10.837	19.874	18.618	29.088	25.653	17.834	9.587	15.142	13.902	10.891	20.84	30.037	11.307	25.345
Ebr03G056870	0	0.203	0.187	0.147	0	0.221	0.732	0	0.053	101.296	19.329	82.554	263.762	533.34	403.378	698.796	954.508	597.762	746.337	583.019	937.781	1336.72	1918.82	2102.59	1624.11	2153.18	1910.86	2668.42	2589.19	2159.8	3498.03	3093.6	4042.51
Ebr06G033840	2.255	4.406	6.17	2.228	6.936	7.199	3.311	8.372	4.832	1.893	2.472	4.985	1.985	3.972	2.562	2.251	5.001	3.381	2.842	3.18	3.589	5.755	3.091	4.44	2.853	4.382	4.617	2.508	5.668	6.526	1.741	8.25	5.104
Ebr01G044120	9.286	6.353	15.955	6.144	7.518	7.859	7.37	7.038	7.025	7.38	6.424	5.758	8.789	5.477	7.777	9.253	6.974	7.553	9.114	7.998	9.767	9.396	12.504	8.085	16.64	10.1	12.684	12.674	9.636	12.574	19.746	12.524	12.574
Ebr04G042960	72.178	47.801	14.48	141.48	263.946	176.688	191.641	357.641	208.858	142.99	51.012	87.085	87.571	121.905	44.565	128.198	146.088	70.786	193.015	160.386	96.056	73.897	213.961	214.292	246.013	134.827	116.256	478.349	420.977	376.99	192.547	246.774	128.29
Ebr01G065410	0.217	1.082	0.842	0.56	0.858	0.796	0.745	1.319	1.054	2.999	2.824	2.057	2.581	1.802	1.597	2.077	1.416	4.564	3.837	1.801	3.682	2.498	0.565	0.562	0.301	1.052	0.981	0.667	0.3	0.687	1.224	2.602	2.078
Ebr01G000140	65.353	48.643	55.797	127.134	63.602	76.401	83.648	78.117	74.539	81.12	82.246	79.544	82.495	84.274	76.661	86.428	71.533	66.603	61.944	66.735	63.241	54.592	75.052	88.074	67.101	82.34	69.446	103.74	108.893	108.906	75.663	80.06	69.147
Ebr0G009270	52.535	37.78	72.46	94.811	49.294	50.927	78.334	55.173	63.051	53.028	44.005	50.961	71.179	65.119	72.607	112.626	54.114	62.446	59.235	56.303	46.401	71.241	88.308	77.762	78.555	80.736	64.347	62.755	59.108	49.124	56.069	53.476	39.902
Ebr04G020050	12.016	0.314	0.293	49.69	12.419	0.32	42.698	0.647	0.791	50.613	0.849	0.476	71.124	0.939	0.745	73.822	0.72	0.73	80.553	0.916	1.183	0.953	63.26	0.476	75.196	1.371	0.91	29.512	0.267	0.349	58.601	0.859	0.584
Ebr01G060890	6.651	4.512	2.055	10.754	5.895	6.262	4.351	5.016	3.879	2.196	3.197	2.998	1.876	2.945	2.629	2.001	1.964	3.921	1.498	4.521	2.331	1.073	2.688	1.716	1.861	4.291	4.263	3.348	2.062	2.457	3.702	2.901	3.1
Ebr03G024210	39.169	694.013	11.919	99.307	17.272	16.332	47.937	16.305	14.624	20.264	15.348	11.953	19.162	4.051	0.829	1.199	0.407	1.543	0.362	0.345	0.965	0.432	0.162	0	0	0	0.216	0.128	0	0.143	0	0	0
Ebr04G071410	5.933	7.375	0.372	11.08	7.575	2.286	7.399	6.028	7.581	4.332	2.155	5.884	5.728	6.272	0.558	4.251	3.884	0.41	3.171	4.359	0.305	0.582	2.918	4.323	3.536	5.931	0.727	6.781	3.936	0.72	2.158	1.437	0.115
Ebr04G011310	44.201	52.722	47.384	39.797	57.794	51.795	48.984	50.435	58.675	42.951	34.98	48.174	35.888	41.981	35.055	35.213	43.554	37.835	39.786	46.18	43.284	43.174	55.139	50.982	59.861	49.013	50.683	52.825	57.59	53.715	52.93	51.184	50.164
Ebr01G006400	3.962	3.132	15.92	27.793	20.29	31.153	36.248	31.375	24.792	19.993	24.663	15.006	19.753	12.285	8.051	25.088	4.348	7.159	18.639	3.802	3.446	3.289	28.523	10.438	18.847	7.053	6.336	6.656	1.03	1.285	4.888	8.087	12.144
Ebr05G046690	179.712	177.546	296.118	80.844	75.995	65.224	99.311	74.806	85.706	166.564	217.569	144.549	171.976	167.493	271.68	200.964	210.485	261.69	177.074	241.233	249.687	246.198	173.49	166.803	162.1	207.131	202.944	199.441	416.057	316.758	276.732	320.955	254.292
Ebr04G053380	62.68	53.091	156.326	46.042	54.886	58.962	75.923	72.208	90.002	105.721	119.129	124.332	110.493	121.049	187.414	148.521	149.27	176.767	141.347	160.519	180.308	197.605	147.552	125.754	144.968	173.291	159.452	183.017	184.435	217.544	228.762	220.939	242.696
Ebr01G039770	270.287	14.109	13.57	2.985	5.788	2.314	0.499	3.724	0.693	10.058	19.9	4.224	9.345	5.242	2.672	1.526	3.486	7.203	1.678	3.043	5.595	0.174	0.109	1.254	3.853	1.32	19.633	6.052	1.695	1.436	12.48	2.521	6.315
Ebr02G066570	0.044	4.411	0.134	0.672	0.361	0.169	0.652	0.143	0.051	0.248	0.324	0.882	0.853	0.844	0.202	1.075	0.77	1.054	0.352	0.56	0.245	1.332	1.362	0.252	0.912	0.531	0.758	2.177	1.592	2.371	1.089	0.6	0.442
Ebr02G067400	7.278	80.159	0	1588.01	1338.9	1558.03	5488.21	2097.03	3689.1	3949.01	4079.8	3110.28	3820.57	1920.84	1191.01	968.956	461.305	622.3	710.174	770.384	480.86	663.835	377.988	174.25	255.165	236.581	150.797	171.455	20.564	8.147	1.22	0.487	1.557
Ebr04G043790	2.364	0.933	1.338	0.633	0	0.253	0.9	0	0	0	0.775	0	0	0.531	2.41	0	0	0.394	0	0.418	0.293	0.838	1.05	3.393	2.18	1.588	2.439	0	0	1.727	1.183	2.756	4.292
Ebr05G062130	90.118	72.973	26.769	51.688	73.497	60.334	67.107	84.595	91.731	68.623	66.527	98.36	80.788	53.926	97.288	88.625	89.063	96.99	141.922	112.206	127.666	102.041	63.475	52.385	54.37	68.101	74.023	21.771	54.348	42.96	120.531	55.43	76.152
Ebr01G075390	8.47	17.725	9.631	10.875	1.78	2.466	4.723	2.133	2.348	5.194	6.491	6.115	7.267	5.773	6.327	14.833	5.671	4.528	8.424	5.331	8.265	8.797	18.24	14.609	9.63	10.816	11.5	4.568	6.229	5.096	6.95	3.514	6.026
Ebr0G015670	19.53	33.806	52.107	22.044	31.728	27.759	25.965	29.549	32.362	26.263	25.135	32.492	27.394	27.047	34.957	29.337	31.745	31.768	34.71	37.563	35.252	35.74	35.591	26.287	33.881	32.436	30.669	30.886	30.87	32.044	45.336	42.318	39.879
Ebr04G000160	2.847	2.106	0.87	25.175	2.339	5.849	8.126	2.363	0.438	5.683	7.14	1.359	8.012	2.301	2.322	8.95	1.663	2.276	7.355	1.964	1.48	1.816	6.921	1.09	4.464	1.434	1.763	5.93	0.491	1.373	2.457	0.697	0.835
Ebr06G014990	12.299	14.173	19.7	10.945	10.261	14.016	15.758	11.588	10.939	11.459	15.238	15.2	18.425	12.335	10.195	17.82	10.93	14.918	17.44	14.499	12.863	11.53	15.385	17.25	14.549	10.925	10.713	14.725	11.173	14.201	12.791	10.739	11.331
Ebr03G068540	14.521	11.82	15.777	20.859	21.358	26.294	17.353	23.582	19.767	20.457	23.854	14.633	20.434	29.741	26.503	36.185	30.052	26.411	37	30.902	26.958	28.487	36.516	41.547	36.634	46.597	27.037	51.827	43.246	32.724	39.948	45.257	43.996
Ebr06G002850	21.725	13.339	10.515	40.012	24.245	29.902	17.328	19.35	15.642	14.19	13.754	12.693	12.042	11.445	11.076	12.649	10.222	11.895	12.972	8.586	15.703	11.796	9.16	13.159	14.816	13.854	14.106	19.168	12.224	18.037	11.103	15.36	12.784
Ebr03G026710	6.655	5.235	11.126	7.88	6.955	11.984	7.516	5.717	6.634	7.848	11.1	3.627	7.057	5.629	9.792	9.982	5.297	9.434	9.28	5.24	9.387	10.845	14.348	7.528	13.962	7.325	13.869	17.188	8.422	16.746	17.837	7.439	18.143
Ebr03G017120	14.903	31.731	16.689	50.796	36.963	32.99	44.968	40.293	42.776	37.746	43.736	50.883	42.369	41.355	32.029	43.368	41.673	32.543	31.469	48.065	31.274	30.073	25.614	21.825	19.785	22.522	25.709	33.174	57.894	50.648	44.438	36.75	19.805
Ebr06G002450	2.842	3.894	2.647	3.232	5.405	3.05	3.153	4.748	3.56	3.166	2.516	4.305	3.197	4.021	3.354	4.539	4.727	3.713	3.853	4.719	2.895	3.627	3.895	5.071	3.202	3.927	2.801	2.011	3.922	2.564	2.56	3.579	1.685
Ebr05G030510	7.774	9.14	14.347	4.464	6.277	5.714	7.825	8.329	8.375	8.938	9.153	10.323	10.632	9.581	10.606	11.103	11.189	10.435	10.751	12.506	11.737	12.572	9.825	10.614	10.944	9.088	9.524	12.202	8.924	10.724	11.071	12.194	11.646
Ebr06G012600	4.73	5.346	8.067	6.425	5.713	6.834	8.347	6.634	7.235	7.735	6.557	4.98	7.319	4.925	4.604	8.638	7.267	4.298	7.519	7.702	7.025	7.43	11.351	9.105	10.363	11.048	8.654	9.719	5.81	4.666	5.044	6.393	6.442
Ebr02G000500	0.631	2.172	2.304	0.909	1.966	2.887	2.372	1.965	2.366	3.536	4.307	2.939	3.631	2.259	3.218	3.246	2.238	3.824	3.303	3.182	5.888	4.781	1.945	2.303	2.256	1.431	2.931	1.613	0.59	1.972	1.777	1.601	2.579
Ebr02G017570	2.594	1.842	0.66	1.46	1.705	2.373	1.185	1.123	0.748	0.879	0.191	1.858	0.592	0.655	0.397	0.604	0.325	0.972	0.693	1.239	0.722	1.448	0.259	0.558	0.718	1.764	0.172	0.306	0.447	1.535	0.292	0.544	0.326
Ebr02G050330	3.247	0.762	6.49	1.675	0.302	0.649	1.749	1.061	2.262	2.839	15.277	10.884	4.334	10.835	13.494	5.422	11.12	16.623	5.731	6.828	19.313	27.36	8.387	14.07	5.595	14.907	20.729	14.883	17.753	38.6	9.382	14.594	24.416
Ebr04G047700	8.252	10.57	17.055	9.288	11.077	12.394	10.204	11.142	13.754	12.992	16.607	16.258	14.662	16.734	22.915	15.675	21.075	24.961	17.94	21.816	22.74	24.487	19.677	19.216	20.242	18.775	23.224	21.756	25.489	26.34	13.571	21.579	20.234
Ebr03G024710	1.133	0.077	0.089	0.315	0.609	2.225	0.249	0.189	0.05	35.369	5.274	1.561	21.188	5.507	9.267	34.769	7.257	27.51	151.282	5.552	31.948	2.155	0	0	0.181	0	0.116	0.206	0	0.057	2.699	2.928	13.043
Ebr03G053490	459.479	32.493	39.763	3.539	9.28	5.867	14.011	14.297	17.85	13.064	18.631	22.168	17.299	25.208	34.886	20.554	25.101	25.994	13.191	23.431	24.416	29.642	12.129	17.295	11.258	12.162	20.824	5.033	12.807	15.322	6.758	7.932	10.788
Ebr01G073280	67.08	89.995	55.113	45.726	57.34	56.952	45.227	51.318	56.113	54.069	58.166	70.28	48.751	55.838	57.376	50.382	51.972	52.946	55.357	54.967	55.595	46.952	41.805	47.594	39.852	51.359	48.381	20.281	32.626	24.336	44.779	36.463	42.565
Ebr03G002560	5.836	4.56	1.981	7.444	5.243	4.721	3.376	4.97	3.411	1.055	1.263	1.672	0.266	2.516	0.119	2.265	2.24	0.933	1.456	1.363	1.993	0.993	2.566	2.904	4.845	3.057	1.755	5.597	4.295	1.842	6.308	7.757	3.521
Ebr05G055420	22.222	53.592	309.469	4.834	17.113	11.357	21.503	21.901	30.464	24.286	37.787	70.194	35.663	84.927	93.224	57.321	97.626	102.422	77.636	90.482	125.313	131.913	38.501	51.825	45.637	61.794	55.838	24.05	38.098	20.316	6.694	16.87	14.198
Ebr01G001460	12.259	10.319	26.539	9.599	6.846	12.88	8.18	7.009	8.203	10.135	16.286	10.264	11.807	11.691	20.21	11.493	10.097	19.648	10.07	10.899	18.56	17.097	8.961	7.389	10.059	8.822	18.588	7.384	8.146	13.332	8.006	8.242	14.01
Ebr04G003650	0.047	0.25	0.479	1.133	2.779	1.448	1.609	1.017	1.517	1.54	2.426	1.615	1.286	1.852	2.084	1.203	1.411	1.761	1.821	1.346	2.878	1.873	2.253	1.956	1.755	1.704	3.366	1.939	1.783	2.904	1.269	1.331	0.886
Ebr01G073580	10.413	8.294	0.858	3.324	5.473	1.106	4.983	4.145	4.681	2.682	0.565	2.084	1.485	2.708	0.234	1.605	1.725	0.803	1.228	2.56	0.597	1.099	2.219	3.737	2.119	3.124	0.813	1.896	4.094	0.806	3.966	4.017	0.963
Ebr01G031260	5.834	6.382	12.772	3.796	7.611	6.98	5.322	6.869	6.591	5.641	3.816	4.825	5.73	3.647	6.669	4.972	5.797	5.905	6.751	7.469	8.039	7.434	5.258	4.877	6.033	4.681	5.785	4.752	7.936	7.95	7.923	9.656	8.771
Ebr05G006680	0.596	6.007	4.712	7.467	5.328	5.064	3.522	14.116	30.446	4.278	87.915	80.545	9.398	64.005	70.868	5.795	43.741	51.121	7.494	52.732	47.512	37.453	3.712	25.657	2.764	25.319	33.808	1.488	12.876	11.202	1.934	4.745	8.548
Ebr04G063710	4.626	8.061	8.827	5.452	9.347	6.088	7.037	8.147	7.42	7.466	4.932	7.127	6.743	6.837	4.992	6.199	6.227	6.104	7.537	7.264	6.723	6.57	6.538	4.73	6.839	6.393	6.579	6.296	5.602	6.106	8.348	7.564	7.608
Ebr03G024500	1.681	2.565	2.247	3.379	2.59	0.961	2.819	1.592	3.515	7.776	1.473	1.355	3.296	1.752	2.25	2.018	2.236	0.787	8.213	3.512	4.622	5.362	3.832	3.242	2.035	0.794	2.37	1.363	1.631	1.52	1.893	4.961	1.519
Ebr05G063930	156.966	128.791	143.649	190.906	111.191	136.521	172.314	145.728	155.409	225.93	181.259	180.568	247.985	217.924	263.851	273.872	270.271	258.765	266.294	252.173	238.664	257.442	252.802	283.657	226.908	303.966	227.285	386.125	432.388	390.58	222.322	253.383	241.811
Ebr01G006310	2.866	16.49	0.467	1.797	0.471	0.497	3.468	2.234	0.264	5.247	3.129	0.985	8.763	0.811	1.666	2.269	0.072	1.203	1.455	0.183	0.383	0.549	0.687	0.165	0.317	0.087	0.152	0	0.099	0.151	0.839	0	0.144
Ebr01G042340	0.091	0.867	0.347	12.265	18.318	21.974	34.11	28.215	56.83	39.712	185.968	156.41	44.914	102.091	73.921	33.677	62.516	54.788	21.995	68.96	49.51	57.714	17.875	18.443	23.62	19.315	23.072	65.88	63.705	46.162	6.85	24.704	5.622
Ebr05G009470	21.374	31.649	29.309	33.674	27.016	37.965	36.214	34.018	34.156	27.076	27.325	25.511	28.728	24.183	23.688	28.799	26.828	28.697	31.701	25.509	32.714	39.588	37.783	30.508	31.711	33.918	37.587	30.321	24.969	31.397	20.551	20.744	29.635
Ebr04G051810	59.465	0.76	23.169	0	0.088	0.206	0.061	0.464	0.123	0.06	0.158	0.23	0	0.054	0.327	0.312	1.675	0.481	0.072	0.17	0.775	0.256	0	0.154	0.074	0.162	0.426	0.189	0.092	0.211	0.844	0.618	0.538
Ebr05G037130	5.306	7.259	6.207	4.507	6.733	5.435	8.606	8.282	10.88	9.238	13.417	13.807	10.226	9.739	5.793	4.607	3.567	4.609	4.51	4	2.924	3.11	3.878	3.687	3.476	2.55	2.214	3.316	2.167	2.836	3.61	2.518	1.674
Ebr04G065300	22.201	22.367	24.526	28.078	8.63	7.566	32.855	18.674	35.56	32.132	34.269	56.274	22.018	29.771	24.16	12.23	39.226	14.592	13.008	43.366	21.685	13.21	6.996	8.579	6.852	6.194	10.876	9.767	42.709	24.483	11.633	16.845	14.706
Ebr01G029960	2.364	2.049	7.09	1.414	0.637	0.437	1.663	0.983	1.877	6.37	3.991	12.222	9.539	17.146	26.412	26.363	27.772	24.412	22.85	29.029	24.102	21.177	12.02	10.805	8.662	11.548	8.382	13.271	14.126	13.957	15.653	17.367	10.891
Ebr05G026780	0	4.575	0	4.03	5.492	8.584	3.975	5.428	2.57	0.787	1.027	2.594	0.477	0.563	0	0	0	0	0	0	0	0.444	0.139	0	0.193	0	0	0	0	0	0	0	0
Ebr04G035560	47.451	48.584	47.474	34.952	33.806	29.682	36.671	35.393	40.007	34.999	33.116	42.455	38.216	39.722	34.562	36.82	36.662	31.925	33.672	31.411	30.579	30.918	36.41	34.905	31.636	30.856	27.293	30.614	26.643	31.231	29.059	25.759	24.707
Ebr01G008710	223.193	207.288	170.062	131.096	97.079	118.568	112.611	87.946	113.248	132.986	167	166.897	149.82	150.615	157.629	144.426	121.307	150.923	137.109	124.062	119.07	114.577	90.687	127.517	65.258	104.168	83.555	49.377	57.275	62.558	96.006	85.659	94.472
Ebr06G051910	8.414	10.91	14.025	3.613	4.714	2.487	3.33	5.073	4.909	5.187	3.245	6.028	4.528	6.184	4.46	5.01	4.788	4.658	5.303	8.449	3.728	3.203	4.443	6.931	4.763	4.335	5.328	5.356	3.793	3.018	3.445	4.515	3.907
Ebr01G031350	47.719	321.982	15.718	88.257	47.832	92.65	16.86	16.09	5.258	7.297	5.815	7.075	9.101	7.294	7.48	8.183	5.349	8.755	6.916	5.065	9.044	10.148	14.281	10.087	18.92	14.351	15.749	19.54	8.107	19.61	67.841	12.755	44.172
Ebr04G005130	1.813	1.073	2.969	1.572	2.249	2.876	1.421	1.501	2.297	1.205	3.986	1.834	1.501	1.868	2.447	1.656	1.958	2.931	1.14	1.811	1.742	1.134	1.456	2.347	2.164	1.988	3.207	2.012	1.349	3.554	1.921	1.604	2.637
Ebr03G067910	30.796	0.204	81.556	0	0.027	0.189	0	0.071	0.038	0.111	0.145	0.516	0	0	0.2	0	2.543	0.393	0	0.365	0.255	0.157	0	0	0	0	0.304	0	0	0.905	0	0	0.412
Ebr01G038970	21.014	31.155	35.023	23.679	28.792	24.134	25.701	28.521	32.521	23.641	25.281	37.91	24.43	34.04	35.072	27.3	34.292	31.185	29.863	38.517	29.76	31.353	31.461	33.619	28.655	30.804	31.913	23.622	23.948	25.764	35.635	26.27	25.713
Ebr0G015260	291.968	215.593	267.082	355.384	294.399	596.495	255.505	264.61	257.78	180.764	409.114	173.063	152.329	155.36	229.075	100.426	128.365	237.971	113.002	119.984	260.934	229.703	99.027	111.961	115.579	140.857	223.9	155.143	213.588	340.024	148.341	167.933	258.073
Ebr06G032640	3.367	5.342	5.875	4.138	9.082	6.725	6.979	8.441	9.981	9.091	7.757	8.719	8.99	6.959	7.366	6.058	7.514	7.778	10.659	11.775	8.069	7.637	7.128	5.863	8.114	8.696	6.902	5.809	5.95	7.768	5.686	5.126	4.059
Ebr06G001620	6.441	5.997	6.525	9.656	5.178	4.929	5.883	4.334	4.338	5.587	5.599	4.838	7.507	4.468	6.443	7.743	6.275	5.897	7.676	5.598	6.747	8.606	6.679	6.046	8.092	6.471	6.651	8.334	3.903	9.296	8.114	4.055	6.346
Ebr04G043360	27.498	24.269	17.953	30.987	30.708	39.324	30.632	27.174	27.283	25.276	30.039	17.9	18.456	14.43	17.488	15.912	14.941	18.227	15.355	13.764	17.209	15.835	17.668	17.133	15.975	12.475	15.763	18.745	17.894	19.295	15.575	14.106	20.265
Ebr05G046670	32.085	54.719	53.212	26.677	42.088	32.055	41.332	42.947	53.735	45.73	44.395	71.167	44.806	51.712	61.549	39.132	47.594	50.189	38.742	63.592	44.158	43.571	27.672	31.907	28.444	34.424	34.823	25.566	40.019	34.554	30.816	41.47	37.732
Ebr0G015270	20.455	23.881	26.107	23.179	22.479	22.417	26.093	22.646	24.034	24.351	24.964	27.195	24.539	26.711	26.65	27.787	28.396	27.444	26.097	25.663	24.706	26.582	33.475	30.81	32.785	30.276	29.54	32.855	31.722	30.447	33.171	31.887	34.392
Ebr05G040450	199.018	598.822	43.721	656.384	508.286	393.36	1242.56	851.664	1131.97	1246.53	1338.17	1931.81	1068.66	1089.12	870.071	960.706	927.121	767.987	1292.04	876.789	917.056	498.586	407.194	471.176	349.709	205.839	366.662	551.316	1070.48	1209.89	108.781	189.533	190.571
Ebr01G013470	16.637	1.494	0	1.152	2.099	0	0.783	2.429	1.222	7.112	0	7.052	5.545	5.415	0.191	4.426	3.978	0	4.33	6.448	0	0.099	0.872	3.667	1.207	4.143	0.083	1.91	3.654	0.164	18.732	24.977	0.392
Ebr02G041770	366.083	57.893	56.881	9.356	2.059	1.394	2.543	1.628	1.285	3.461	1.889	1.914	4.383	3.601	4.002	5.251	5.924	5.508	6.25	4.343	4.527	4.529	3.783	2.398	2.773	1.515	1.404	0.591	1.44	1.977	5.203	2.22	1.82
Ebr05G002360	1.589	4.725	7.761	4.369	9.491	7.311	7.08	9.509	12.227	3.079	6.113	8.904	4.63	5.779	5.816	4.577	4.245	5.956	4.285	6.506	4.172	4.481	0.893	0.713	1.119	1.394	1.017	0.586	0.685	0.392	0.208	0.268	0.125
Ebr06G044320	5.973	11.911	0.427	29.994	26.349	16.553	20.52	27.91	21.035	10.836	7.19	9.759	5.859	10.749	2.404	5.979	10.428	3.456	4.901	9.26	3.91	3.008	7.696	14.966	6.38	14.174	4.449	3.522	11.116	3.79	1.239	4.069	1.713
Ebr0G010070	203.936	153.711	143.109	63.232	61.541	42.443	132.215	83.438	205.855	53.371	199.144	180.629	131.223	91.864	66.19	9.664	21.52	26.66	3.169	23.91	10.345	26.474	10.663	12.197	4.375	8.959	7.866	9.787	6.476	19.494	1.112	0.207	0
Ebr02G021280	0.771	0.627	0.523	0.516	0.475	0.804	0.953	0.348	0.445	0.871	0.569	1.196	0.88	0.454	0.688	1.421	1.045	1.541	2.06	1.023	0.787	0.512	2.118	1.475	1.333	1.359	0.852	1.591	0.886	1.014	2.532	1.753	1.131
Ebr04G070590	76.913	47.307	87.079	85.917	65.442	73.176	58.87	65.45	59.662	45.221	60.309	42.579	40.407	50.924	51.54	52.681	49.602	48.409	50.974	38.623	43.008	39.936	57.21	60.013	62.274	58.706	46.573	77.082	59.601	66.279	71.316	79.072	77.569
Ebr04G050510	77.754	45.712	146.854	21.754	26.45	23.441	28.364	29.051	36.617	38.594	29.622	44.029	38.711	42.136	39.025	45.579	56.262	45.394	48	50.756	50.721	49.326	63.768	55.782	69.677	71.485	60.082	59.02	54.552	50.71	71.318	61.701	56.154
Ebr02G035300	0.087	2.133	0.089	31.643	10.266	4.502	29.875	21.329	34.62	29.174	33.773	24.908	54.825	31.078	44.028	77.264	35.76	31.365	30.063	29.974	29.194	48.56	41.902	16.804	40.797	40.467	34.717	36.109	12.959	9.94	0.148	1.971	2.416
Ebr04G006870	55.955	8.126	8.787	3.289	0.668	1.844	2.694	2.555	0.454	3.526	7.196	2.667	7.33	7.287	7.219	13.373	18.807	9.905	11.458	8.432	13.96	16.059	30.366	17.162	16.035	28.927	23.065	23.004	31.928	17.761	6.17	4.045	5.703
Ebr06G047550	137.265	54.919	92.665	100.091	55.411	69.561	67.426	59.184	56.619	73.499	75.949	54.31	78.307	80.246	98.256	98.502	74.422	91.516	81.585	66.703	79.113	77.005	98.082	108.248	93.303	92.262	101.119	136.924	83.963	170.045	164.883	99.236	188.114
Ebr03G051140	24.438	11.707	32.469	13.931	9.324	10.022	13.924	9.788	12.982	21.656	17.994	33.797	23.316	23.745	51.635	36.625	32.593	38.256	35.426	36.882	30.419	28.612	31.711	27.913	42.737	32.662	36.172	25.152	26.394	37.345	14.102	20.95	21.724
Ebr02G033470	1.818	2.137	2.487	2.651	3.237	1.974	2.931	3.416	3.373	4.673	2.341	3.448	5.166	3.098	2.672	3.383	3.615	3.019	5.169	4.683	4.07	4.89	3.669	1.689	3.33	3.313	2.767	3.3	4.151	3.587	2.549	2.899	2.42
Ebr04G025460	44.63	63.859	64.244	56.491	72.751	64.427	56.456	65.567	66.689	46.312	48.08	49.003	46.406	41.868	44.261	36.421	45.054	43.019	43.455	50.181	49.481	45.222	44.766	49.588	53.514	43.629	49.261	49.625	58.281	48.02	51.219	48.458	48.58
Ebr05G063290	62.394	56.952	16.425	64.531	95.184	123.152	108.835	115.593	111.254	84.757	103.831	141.086	105.192	120.961	99.062	86.12	112.126	95.855	91.059	125.354	120.006	104.191	81.558	98.885	89.951	104.772	82.428	95.363	93.226	60.377	13.679	26.591	41.551
Ebr04G011570	36.294	8.991	18.302	65.523	24.549	3.502	70.745	24.703	15.711	11.281	121.408	21.555	14.563	66.221	183.103	68.663	41.592	149.852	18.867	70.722	129.616	22.289	2.779	5.015	5.031	5.927	8.041	4.709	11.437	4.127	60.613	79.088	53.067
Ebr02G053200	40.206	35.506	65.076	31.743	37.16	36.191	31.395	37.598	36.448	33.401	39.344	35.974	35.249	32.638	38.839	32.682	35.791	40.004	32.296	40.987	43.368	43.437	25.33	21.511	28.557	30.132	33.111	35.319	36.43	42.277	30.862	41.11	41.703
Ebr03G063410	15.988	37.056	29.455	20.059	28.595	23.379	25.955	28.731	29.779	23.395	21.661	29.727	20.798	21.653	20.24	17.366	20.743	17.284	19.244	24.785	17.366	17.31	15.882	15.612	15.016	16.331	15.329	12.275	16.787	18.419	14.874	16.802	11.561
Ebr06G004530	25.889	2.704	7.174	21.732	6.882	8.8	13.475	6.801	7.466	15.488	5.898	3.273	15.638	4.232	5.823	17.733	2.859	5.992	15.263	4.849	8.057	5.161	17.499	6.558	16.593	2.014	9.85	19.529	3.94	6.76	18.861	2.597	8.137
Ebr01G028580	77.985	49.58	97.716	63.728	77.346	104.749	98.089	86.764	98.1	159.26	166.663	120.413	205.953	139.89	266.271	200.82	185.821	275.3	230.316	215.928	264.096	307.69	242.854	186.308	220.477	242.488	238.411	302.064	263.079	259.267	360.932	258.712	349.365
Ebr03G012730	16.637	1.228	0.685	0.872	2.734	1.44	1.835	2.995	2.458	2.112	0.993	1.821	3.071	2.456	0.515	1.48	2.48	0.729	1.049	2.678	0.5	0.835	0.672	1.02	0.776	1.525	0.595	2.425	1.548	0.098	0.842	0.981	0.423
Ebr06G005040	0	0.195	0.671	0.289	1	0.903	0.456	0.842	0.529	1.826	4.268	1.601	1.548	0.746	4.272	1.045	0.45	5.682	1.413	0.762	8.6	5.378	0.937	1.031	0.745	0.905	4.368	0.447	0.551	8.397	5.369	1.528	13.67
Ebr06G033450	8.43	24.381	7.607	9.029	16.741	13.673	15.079	15.28	20.431	14.708	16.368	14.752	11.56	11.71	8.399	6.746	7.596	7.573	7.632	9.355	8.502	7.927	8.341	9.577	6.99	7.137	6.995	4.339	6.488	3.973	3.803	2.132	2.14
Ebr03G056950	87.794	60.325	72.834	884.583	1031.59	1622.6	1384.99	1460.52	1648.28	1236.05	1693.7	1027.03	1138.53	1281.02	1283.73	1152.83	1032.2	1286.11	1332	1140.03	1224.79	1373.36	1276.3	1397.86	1300.54	1274.34	1164.84	1465.29	1213.89	945.216	550.267	712.201	883.81
Ebr03G049400	18.486	39.778	62.317	3.55	7.032	2.024	1.078	4.055	1.757	5.472	3.685	8.988	5.282	7.202	6.567	11.17	14.409	7.532	7.244	5.867	9.023	8.937	13.359	15.518	10.323	7.87	9.495	47.582	21.956	19.707	19.339	18.823	10.72
Ebr04G034260	2.413	0.457	0.262	0.543	0.211	0.713	0.404	0.453	0.445	0.982	0.617	0.553	1.175	0.26	0.246	0.599	0.242	0.193	0.688	0.256	0.824	0.359	0.579	0.739	0.668	0.535	0.683	0.076	0.055	0.338	0.761	0.203	0.566
Ebr04G030960	6.866	5.221	3.308	5.818	7.939	9.266	6.901	8.19	9.059	5.204	5.46	5.36	5.629	7.105	6.163	5.314	7.051	8.875	7.198	5.826	6.595	7.607	9.038	10.387	7.395	5.406	5.237	14.302	11.204	15.466	5.138	7.421	8.322
Ebr02G013390	0	0.658	0	0	1.583	0.999	0	0.963	0.513	0	0.875	1.062	0	1.198	0.907	0.173	0.742	0.667	0	2.36	0.825	1.655	0	0.638	0	1.568	0.787	0	1.534	1.754	0	2.333	1.491
Ebr0G008360	5.364	5.64	4.313	6.809	4.755	4.078	6.124	4.126	3.094	3.031	4.582	3.842	4.831	2.71	2.591	2.137	3.887	1.904	3.961	0.899	3.616	1.351	6.347	2.431	3.125	3.626	3.184	3.662	3.165	2.599	5.721	3.555	4.614
Ebr04G073470	3.519	17.773	9.634	1.415	11.748	14.335	3.181	15.241	20.976	1.906	30.399	22.584	1.589	19.339	27.586	0.768	13.308	19.453	1.862	13.19	13.883	13.331	0.806	14.207	1.42	17.728	11.187	3.026	21.498	19.287	1.403	14.387	12.536
Ebr01G055260	0.107	4.259	0.181	0	0.146	0	0.081	0.769	1.271	60.908	2.516	73.504	193.489	247.928	563.676	632.069	446.516	552.459	575.788	615.146	430.85	415.419	94.682	59.616	14.059	28.511	34.224	2.933	10.234	2.383	0	0.037	0.223
Ebr03G045820	0.57	1.294	10.519	0.509	1.223	5.95	1.302	2.607	2.12	1.647	8.367	3.903	1.59	3.009	12.113	2.471	3.489	15.433	2.582	5.296	17.96	17.33	2.564	3.819	2.235	5.122	21.561	1.419	2.295	11.458	1.962	2.227	9.877
Ebr02G054630	110.94	57.484	31.701	208.077	95.137	129.365	94.761	111.272	91.598	48.927	78.375	48.555	36.932	47.25	25.6	17.718	28.916	24.675	18.485	21.582	30.661	24.93	21.148	43.681	26.221	33.029	31.017	33.765	55.59	49.852	33.953	36.724	27.65
Ebr05G015020	49.589	65.915	50.127	59.079	48.133	51.584	57.815	54.011	52.626	42.494	60.456	53.445	44.87	45.344	45.483	38.204	40.412	36.381	30.431	34.704	33.791	31.659	33.382	45.91	27.776	31.244	28.722	34.979	35.142	41.971	24.965	28.691	33.336
Ebr04G029390	12.44	9.383	4.491	11.863	14.614	18.363	10.322	14.161	11.139	7.544	6.179	6.494	5.312	7.095	7.045	5.909	8.14	7.016	7.505	7.255	9.219	10.136	8.295	9.723	8.725	7.706	9.282	15.511	19.629	18.63	13.729	12.201	11.582
Ebr06G052470	424.788	107.234	238.907	63.793	51.029	61.959	62.885	52.655	50.407	89.229	50.104	45.806	76.882	58.696	66.829	83.989	78.1	88.009	102.541	85.606	81.151	61.267	43.708	40.12	59.451	54.759	62.858	81.857	112.793	92.578	59.505	67.049	60.534
Ebr03G026090	62.351	7.07	4.739	3.159	2.379	1.195	4.132	5.373	3.34	5.375	6.866	8	7.551	7.001	6.484	6.261	6.472	12.555	11.331	2.305	7.141	4.618	2.79	5.195	1.574	1.406	1.783	0	0.535	0.68	5.006	2.93	3.51
Ebr03G028330	218.864	310.819	131.462	0.565	0.482	0.565	0.937	0.761	0.135	0	0	0.336	0.803	0.592	0.359	0.273	1.027	1.23	0.313	0.187	0.783	0	0	0.168	0	0	0	0.553	0.404	0	0.132	0.123	0
Ebr04G023680	1.317	1.559	1.788	0.912	1.863	1.585	1.42	1.584	2.236	2.81	2.212	1.782	3.422	2.698	2.965	1.192	2.381	4.057	6.207	1.514	2.526	3.85	0.841	1.47	3.947	1.99	2.087	4.226	1.451	2.838	1.565	1.957	3.77
Ebr01G014520	11.471	8.688	14.089	9.222	7.485	9.099	10.015	10.958	5.06	12.772	22.152	12.326	25.407	16.877	22.447	23.964	21.961	15.931	23.22	20.411	15.22	18.295	20.564	26.635	18.439	23.199	17.01	25.86	18.912	20.857	15.195	13.985	17.178
Ebr03G011020	0	0	0.694	0	0.21	2.421	0	0	0	0	3.332	0	0	0.086	2.15	0	0.107	1.788	0	0.068	1.329	1.359	0	0	0	0	1.809	0	0	0.448	0	0.045	0.429
Ebr02G069860	47.788	61.472	126.541	26.43	21.951	23.357	24.9	16.497	15.733	14.728	17.954	14.213	15.092	11.926	16.066	16.46	14.041	15.293	13.806	12.801	15.889	18.684	22.698	24.726	20.754	18.814	20.991	19.447	19.124	20.582	44.972	26.672	28.232
Ebr02G040550	1.86	0	0	0	0	0	0	0	0	0	0	0	0.163	0	0	0	0	0	0.191	0	0	0.685	0.286	0	0.396	0	0.38	0.169	0	0.565	18.368	0	2.339
Ebr05G035450	31.528	12.682	11.802	37.48	11.514	21.022	15.999	15.462	9.948	7.613	7.952	6.563	7.686	8.442	4.946	5.648	5.06	2.424	6.482	8.58	1.501	4.298	15.078	17.019	10.067	6.108	6.078	11.439	12.084	12.76	11.833	5.09	4.743
Ebr05G017470	0.741	3.868	0.355	20.382	26.416	27.187	28.846	32.21	26.131	20.429	26.223	21.094	26.441	17.388	19.587	20.543	21.974	21.091	16.241	20.875	21.3	22.371	15.321	16.444	17.659	16.128	17.512	23.423	20.06	32.543	3.09	8.685	10.241
Ebr04G054490	133.883	161.599	70.036	106.364	81.279	92.67	91.702	91.846	103.011	95.338	108.033	114.903	88.026	106.722	71.516	79.314	59.705	66.311	63.035	60.433	56.265	50.903	64.543	84.8	65.021	64.103	59.004	60.742	56.869	59.11	71.672	62.919	59.669
Ebr01G013160	116.792	92.97	88.374	10.624	2.449	0.054	0.835	0.061	0.195	0.826	0.498	1.128	1.347	1.193	0.344	1.833	0.07	0.337	0.827	0.448	0.125	0	0	0	0	0.17	0.149	0	0	0	0	0.059	0
Ebr02G010130	6.283	10.12	5.656	8.811	14.528	19.14	13.013	10.757	12.305	8.917	9.055	7.118	8.169	7.383	9.386	6.976	8.231	10.733	9.763	9.538	9.114	10.021	10.074	6.712	9.098	7.066	11.438	14.129	13.861	15.568	5.758	8.893	8.818
Ebr04G020490	1.492	3.644	2.134	2.192	4.787	4.284	3.604	5.251	4.602	3.211	2.795	2.59	2.947	2.291	2.019	2.072	1.724	2.194	2.301	2.422	2.302	2.517	2.696	2.472	3.018	2.429	2.932	2.301	1.98	2.303	1.551	2.56	2.67
Ebr01G039410	0.961	5.118	4.696	0	0.158	0	0	0.208	0.443	0	0.85	0.826	0.658	3.883	0.882	1.119	3.126	0.864	1.027	3.67	0.856	2.758	4.223	6.067	5.316	9.872	7.137	10.195	9.941	5.559	7.787	19.354	13.043
Ebr05G040670	50.912	29.614	52.269	85.403	45.077	56.054	54.199	42.408	36.547	47.925	45.101	25.595	46.078	28.129	38.779	49.559	33.258	41.648	43.215	31.262	37.937	38.501	42.528	38.427	42.993	33.881	43.309	34.314	30.027	31.219	35.043	31.81	29.012
Ebr02G032570	116.167	2.206	0.446	0.94	3.002	2.392	1.502	5.062	3.54	25.925	4.743	59.455	32.01	117.101	125.376	167.594	158.396	94.844	113.061	138.65	56.314	51.271	19.127	38.801	8.289	17.887	14.734	4.48	6.049	3.652	10.529	5.213	7.348
Ebr04G035920	6.986	28.68	20.641	0	1.25	0	0.158	1.198	1.755	0.86	0.204	5.945	2.762	19.082	5.501	5.718	20.085	5.91	8.318	9.8	11.402	17.208	25.432	43.185	33.972	37.21	30.283	55.297	86.844	57.312	48.983	94.424	60.083
Ebr03G045160	27.57	16.497	65.079	20.804	7.898	43.322	26.087	8.34	8.392	27.949	42.263	16.333	31.539	11.424	54.059	31.826	12.21	51.66	34.453	13.214	54.565	54.508	29.05	8.113	26.663	13.444	47.845	28.883	16.907	58.504	55.828	25.177	49.292
Ebr02G028470	1.335	15.407	1.854	3.805	9.322	5.493	5.819	11.757	15.678	7.816	5.998	11.821	7.891	11.711	2.134	4.521	6.987	3.911	5.351	5.989	3.514	3.774	3.516	5.138	4.365	4.676	1.932	2.432	4.186	1.835	1.025	2.674	0.992
Ebr03G001890	5.427	44.643	15.146	11.399	13.224	17.345	16.765	17.798	18.781	28.528	23.118	42.914	29.957	47.583	54.519	38.657	51.046	56.026	57.518	67.889	52.031	46.076	32.349	24.208	25.065	29.065	25.13	15.653	32.989	21.693	24.65	29.645	24.614
Ebr05G024760	29.328	23.833	50.455	25.689	19.245	22.69	23.27	20.943	22.954	45.204	21.56	35.584	45.247	29.813	54.418	51.365	41.121	51.937	70.028	46.196	44.556	38.731	34.585	27.32	28.629	28.347	30.387	25.907	26.036	34.212	44.533	34.763	38.65
Ebr03G014550	11.982	12.522	10.046	148.536	161.55	229.313	217.905	209.997	253.156	200.373	221.667	154.752	170.129	163.802	147.273	168.336	140.241	168.659	181.515	170.864	164.303	177.032	210.758	203.097	252.693	196.575	202.025	201.436	146.682	150.32	68.333	102.315	122.305
Ebr03G053030	264.881	212.859	187.245	10.26	8.156	2.661	29.35	9.29	8.473	12.984	8.047	16.67	16.511	21.532	36.814	54.573	31.449	39.57	18.367	24.023	30.617	65.529	39.383	37.576	60.721	24.342	61.363	34.086	37.502	18.555	140.091	93.402	126.891
Ebr03G009130	0.806	5.128	0	21.541	2.152	3.169	7.59	3.053	3.563	4.932	5.35	3.079	5.21	2.307	3.492	3.128	2.522	2.013	2.513	2.886	1.571	1.606	2.415	1.639	1.115	1.319	1.158	1.346	1.158	0.972	0.227	0.423	0.76
Ebr01G038870	42.366	54.888	23.595	20.317	19.747	18.612	19.801	20.721	25.58	23.588	40.759	36.826	21.766	35.678	26.051	18.247	21.243	26.368	15.478	27.512	17.454	16.991	12.749	14.669	19.882	20.031	18.819	17.602	17.734	17.026	14.575	15.404	16.274
Ebr04G025410	21.804	25.078	42.288	22.979	18.937	19.966	24.54	20.273	22.318	27.544	30.379	28.851	27.971	24.375	35.205	26.803	24.959	36.494	32.043	26.619	35.076	31.261	25.653	25.783	32.2	28.127	31.927	29.175	26.938	33.582	32.054	33.668	35.009
Ebr04G051830	127.627	63.858	70.062	84.1	51.981	65.186	67.496	56.426	60.762	77.627	81.927	61.214	80.584	80.029	95.064	99.717	90.366	90.412	98.074	81.657	89.335	82.243	97.622	105.473	89.566	108.404	93.463	128.02	126.898	141.341	128.043	106.967	118.888
Ebr05G032450	3.896	0	0.345	0	0.07	0	0	0.734	0	0.957	0	1.335	0.097	0.941	0	0.296	25.973	0.508	0.679	0.809	0.943	0	0.169	3.039	0.703	1.28	0.899	1.198	8.91	0.557	1.907	0.978	0.745
Ebr05G023690	4.319	5.471	4.018	1.991	3.691	1.359	2.202	3.211	2.69	1.659	1.105	2.351	2.332	2.764	1.365	2.112	3.856	1.122	1.578	1.925	1.443	1.332	1.956	3.182	2.629	2.872	1.337	5.025	3.675	2.651	3.177	4.018	1.629
Ebr06G002310	0.862	5.566	1.696	40.833	36.197	36.825	47.343	42.263	52.287	40.926	46.819	42.963	46.619	39.312	32.923	29.49	33.737	34.03	32.51	37.015	36.369	37.487	34.622	30.476	36.152	28.801	30.094	52.176	44.661	45.11	18.591	24.706	22.186
Ebr05G004550	0.669	0.55	1.388	2.171	0.611	1.431	0.933	0.831	0.629	1.316	1.17	0.177	1.328	0.426	0.871	0.923	0.31	0.891	0.761	0.394	1.517	0.79	1.213	0.32	1.371	0.636	0.953	0.759	0.513	0.619	0.641	0.494	1.09
Ebr06G015600	22.615	30.287	16.877	25.083	49.554	33.139	28.803	45.009	36.422	13.832	18.832	22.135	9.112	25.796	8.562	9.473	15.976	13.314	8.777	15.091	12.886	13.928	13.126	21.319	11.463	16.017	17.726	15.578	21.627	18.063	11.933	19.659	16.139
Ebr0G005820	0	0	0.042	0.267	0.308	0.12	0.76	0.27	0.624	0.517	1.288	0.357	0.569	0.967	1.526	0.581	1.093	1.184	0.945	0.728	1.204	2.387	1.371	1.373	2.704	1.445	1.379	2.501	2.367	2.625	1.03	3.142	2.666
Ebr03G032390	29.096	20.789	49.5	8.591	12.193	12.936	11.147	13.094	14.065	19.157	16.556	22.061	24.275	27.293	33.246	35.605	34.992	34.404	34.598	30.933	30.84	31.531	45.963	43.018	47.012	36.63	35.446	56.162	37.114	46.575	45.448	37.464	35.387
Ebr03G000860	2.556	29.372	0.766	2.418	16.555	3.91	1.202	17.418	18.56	2.719	3.106	17.018	2.059	17.17	1.84	1.05	12.986	2.028	1.005	16.517	1.005	2.398	1.953	15.539	1.248	14.542	1.995	1.064	14.522	0.791	0.339	10.413	1.134
Ebr01G016620	158.262	31.891	47.027	29.991	18.804	21.997	9.255	16.048	10.074	56.021	37.994	35.929	43.482	31.318	39.52	100.12	49.497	91.162	125.615	40.283	98.765	22.427	15.304	23.719	16.853	23.619	23.291	13.255	15.371	13.606	44.674	75.471	58.72
Ebr04G063260	32.454	33.778	36.714	12.832	6.995	6.661	11.845	3.6	5.984	20.592	17.663	9.528	31.262	19.49	31.125	44.914	24.308	28.711	41.948	15.67	39.112	36.487	34.821	29.401	46.192	28.141	35.471	72.618	25.235	53.008	50.468	47.594	43.977
Ebr04G058190	5.729	0.091	42.251	0	0	0	0	0	0	0	0	0	0	0	0	0	0	0	0	0	0	0	0.051	0	0	0.077	0	0	0	0	0	0.107	0
Ebr04G061640	32.774	59.266	29.747	32.106	56.31	45.335	42.972	53.951	54.499	39.521	35.736	48.67	39.206	47.618	41.155	43.114	44.389	44.768	46.344	45.485	41.405	44.163	49.402	54.864	49.64	47.128	41.992	54.584	38.317	46.128	50.412	48.727	41.816
Ebr02G053980	16.945	0.103	0.712	2.949	0.239	2.187	1.862	0.252	0.067	1.053	2.835	0.417	1.063	2.236	1.692	2.644	10.35	2.619	3.424	3.708	3.243	5.944	3.957	7.355	2.659	7.216	6.799	8.171	6.026	3.906	1.705	2.322	2.416
Ebr01G047140	4.013	17.309	1.085	26.01	68.176	0.947	29.644	114.566	35.244	23.324	1.208	15.255	9.719	62.741	0.501	54.648	218.888	0.859	190.121	149.957	40.689	0.131	11.621	4.82	27.991	7.303	4.455	1030.44	869.355	94.909	17.522	359.691	24.506
Ebr06G058290	0.521	1.882	1.117	0.867	1.971	1.146	1.061	1.127	0.858	0.903	0.576	0.506	1.061	0.996	1.28	1.061	0.977	1.059	1.416	1.746	1.781	1.809	1.263	1.041	1.929	0.955	1.727	1.118	0.705	1.296	1.591	1.522	1.473
Ebr05G017560	128.976	96.084	76.019	4.746	13.123	0.406	1.384	0.799	0.061	2.859	0.7	0.151	2.646	0.639	0.322	1.657	0.462	0.948	1.55	0.336	0.646	0.504	3.002	0.227	2.698	0.239	0.21	6.277	0.273	0.763	64.983	9.679	4.241
Ebr01G048430	3.711	20.372	0.945	140.642	25.852	20.553	45.936	24.108	26.661	17.347	16.179	13.534	12.896	7.672	1.29	1.964	3.167	1.897	2.254	2.551	0.846	0.673	1.096	0.726	1.05	1.912	0.336	0.796	0.436	0.111	0.285	0.266	0
Ebr05G055930	30.216	38.981	21.216	44.496	31.943	36.217	37.333	33.958	26.614	27.918	21.8	30.103	25.355	23.743	23.523	21.646	19.555	20.151	20.473	26.222	14.231	13.52	16.094	16.166	11.813	13.177	11.489	7.712	12.219	17.681	11.113	9.15	7.308
Ebr01G007750	2.313	3.525	2.286	0.916	3.206	1.796	1.734	2.43	3.505	2.614	2.904	4.007	2.56	2.931	1.637	2.332	3.587	2.122	2.814	3.243	2.884	2.808	3.277	3.964	4.681	4.017	4.443	5.862	4.168	3.905	3.226	4.347	3.559
Ebr04G056240	1.57	0.697	8.796	0	0	0.108	0.384	0.121	0	6.084	0.827	0.482	3.967	4.647	14.409	12.276	7.581	18.494	15.588	7.321	13.242	12.164	0.112	0	0.931	0.678	1.042	5.687	0.58	1.328	5.304	14.712	7.755
Ebr02G071990	0.54	0.479	2.163	2.011	3.815	3.137	5.856	4.033	4.796	8.134	2.151	3.61	7.228	2.983	3.688	6.894	4.595	4.046	9.427	5.014	5.051	5.654	10.645	4.081	14.417	4.107	5.874	12.966	2.483	4.663	8.328	4.287	4.751
Ebr03G047260	3.868	3.674	4.703	2.7	4.78	4.678	4.519	4.253	3.079	4.066	2.61	2.749	3.387	3.364	3.394	3.771	3.753	3.101	5.289	3.962	4.375	3.682	5.483	4.218	6.928	3.761	3.302	8.097	5.016	7.217	8.913	5.632	6.597
Ebr01G018070	67.094	63.018	82.069	45.724	37.719	46.291	57.491	41.303	61.341	57.151	67.21	77.884	51.671	84.276	74.587	57.709	88.119	72.971	58.341	77.991	77.529	86.913	61.186	103.954	46.69	100.395	74.056	45.506	86.772	88.827	41.02	57.277	63.468
Ebr01G023190	0.059	1.305	0.06	55.196	78.196	119.113	25.838	32.964	20.139	10.628	12.229	3.116	6.17	1.96	0.27	0.205	0.147	0.176	0.157	0.094	0.131	0.094	0.352	0	0.325	0.444	0.156	0.277	0.406	0.309	0.397	0.185	0.148
Ebr03G060000	73.026	92.265	80.506	49.574	71.395	82.58	67.202	67.226	70.487	80.334	124.553	90.496	84.134	81.807	97.153	67.706	73.357	87.275	57.647	78.738	79.268	77.741	71.313	86.897	63.775	72.084	76.437	70.458	78.841	66.524	98.46	79.946	105.003
Ebr02G007070	33.412	59.208	34.97	25.728	56.28	40.44	34.763	42.404	46.147	27.123	30.594	35.52	22.821	26.407	25.419	22.301	22.749	22.13	23.133	32.141	23.544	22.972	20.273	19.6	19.989	21.245	22.871	14.032	23.304	22.995	33.715	24.869	25.868
Ebr06G016980	28.794	40.879	48.79	30.594	35.265	32.962	38.52	37.381	44.086	42.659	36.296	41.369	41.43	35.119	36.136	34.778	37.031	37.026	39.914	42.002	35.615	38.231	43.592	38.13	38.129	38.676	33.848	37.585	38.863	39.071	41.91	42.505	34.339
Ebr06G046630	17.99	9.231	26.191	3.825	2.089	1.664	1.86	1.694	1.466	3.02	3.078	3.549	4.09	4.973	8.972	12.144	9.832	9.038	8.841	6.901	8.386	9.616	9.639	9.356	11.363	12.51	10.81	12.682	9.275	11.102	16.733	14.056	12.005
Ebr01G018860	0.118	0.574	0.718	5.671	0.58	1.868	2.416	0.573	1.017	1.594	2.255	1.853	3.286	0.713	1.438	1.643	0.662	1.145	2.121	1.029	0.393	1.031	2.526	0.759	1.545	0.711	1.716	0.416	0.101	0.077	0.132	0.308	0.296
Ebr01G047020	30.437	24.163	26.8	32.398	37.281	39.36	39.622	38.957	42.386	39.109	47.776	42.248	41.597	50.689	55.107	43.942	58.157	54.508	52.268	47.174	53.651	55.726	52.108	64.51	57.396	66.129	54.661	73.682	58.955	76.511	45.746	52.883	56.74
Ebr01G070380	3.412	11.184	1.222	8.164	10.892	4.585	5.743	7.884	5.212	1.387	1.055	0.464	1.046	0.286	0.165	0.33	0.219	0.182	0.378	0.258	0.225	0.151	0.337	0.271	0.299	0.102	0.25	0.398	0.209	0.089	0.015	0.057	0.153
Ebr02G048980	0	0.469	0	0.106	1.846	1.018	0	3.005	2.134	0.149	0.78	2.84	0.151	2.938	0.606	0	1.323	0.991	0	1.262	0.589	0.422	0.528	0	0.183	0	0.175	0	0	0	0	0.139	0
Ebr05G031690	0	0.051	0	0	0	0	0	0.25	0.731	0	0	1.569	0	1.98	0	0	3.174	0	0	2.845	0	0	0	1.241	0	3.745	0	0	1.69	0	0	0.363	0
Ebr0G005020	0.085	0.075	0.086	47.049	31.176	184.182	71.941	45.845	51.488	79.722	680.155	29.849	79.043	121.79	591.048	90.332	35.514	527.616	129.474	60.81	392.143	434.531	60.929	137.486	128.076	95.735	228.441	90.68	11.686	124.871	19.357	17.33	63.03
Ebr0G007800	5.903	6.83	4.555	8.485	7.349	15.161	10.211	12.975	7.429	9.096	11.877	9.995	6.939	13.919	14.773	4.999	16.569	10.725	10.996	9.682	7.173	11.411	6.613	20.283	9.9	15.408	17.087	9.281	20.053	20.233	7.855	12.013	16.641
Ebr05G035060	33.101	39.196	35.245	23.582	26.96	22.336	37.341	31.984	38.185	39.668	35.968	42.401	34.88	32.785	32.205	29.736	26.16	29.51	31.168	30.545	33.611	32.112	29.677	26.139	34.13	28.476	28.148	24.923	26.954	18.267	33.382	25.498	26.074
Ebr06G016570	17.19	51.681	36.913	27.25	37.899	33.463	33.665	28.653	33.766	29.268	29.183	34.518	27.212	20.901	27.693	25.636	19.728	28.294	27.566	29.9	28.353	26.922	22.592	19.72	17.721	21.231	22.324	7.965	15.836	19.311	28.948	16.779	21.119
Ebr06G013640	18.788	14.815	37.221	16.624	12.304	9.855	17.259	12.622	13.531	15.027	13.046	14.098	15.986	15.312	13.414	16.564	16.601	14.75	13.674	14.247	15.09	11.827	18.417	15.915	18.794	17.187	14.758	14.84	16.234	17.303	21.034	15.114	15.194
Ebr04G034220	18.849	18.132	56.055	9.074	8.318	7.228	7.107	10.833	11.745	10.321	16.824	18.086	12.014	22.341	25.892	14.564	25.633	23.284	14.149	24.081	21.124	19.949	10.87	19.039	5.715	15.561	15.051	5.968	13.947	18.058	5.175	11.843	10.166
Ebr03G073960	0.982	1.028	1.5	4.072	5.065	5.634	6.5	6.758	8.039	9.694	8.313	9.169	12.431	11.883	13.691	15.749	15.923	18.391	15.241	13.501	18.892	21.227	20.497	16.342	23.956	17.503	19.82	26.343	15.778	18.822	10.675	12.978	22.211
Ebr01G024510	3.689	10.8	16.876	22.455	14.965	20.384	48.929	14.674	26.676	47.904	25.411	39.321	56.688	73.324	46.297	71.721	63.511	35.359	45.494	64.099	32.378	41.924	85.515	109.256	118.617	146.155	80.967	45.662	60.317	42.697	3.062	12.697	11.183
Ebr06G039020	1.028	0.285	0.981	0.671	0.317	1.052	0.88	0.348	0.371	1.089	2.464	0.46	1.612	0.26	1.277	0.823	0.643	1.252	2.404	0.409	1.216	1.434	1.605	1.291	2.311	1.456	0.852	1.894	1.662	1.69	1.591	1.55	2.18
Ebr02G034400	383.144	781.846	6.487	657.692	336.434	193.71	558.483	226.419	110.914	126.989	18.187	7.358	54.381	9.758	0	2.153	0	1.848	1.922	0	0	0	2.258	0.885	0.853	0	0.818	0	0	0	0.463	0	0
Ebr01G060000	0.684	0.304	0.116	0.733	0	0.11	0.651	0	0	0.644	0.505	0.163	1.951	0	1.046	1.46	0.143	1.367	1.828	0.182	0.762	0.909	0.684	0.164	0.158	0	0.151	0.672	0.197	0.15	2.311	2.034	0.86
Ebr02G020280	0	0.392	0.068	0.497	0.726	0.128	0.807	1.053	1.249	0.749	0.782	2.659	1.21	2.992	0.439	1.595	2.711	0.431	1.034	2.744	0.345	0.423	2.76	3.235	2.905	4.642	0.176	1.355	1.944	0.32	1.219	0.696	0.222
Ebr06G020180	16.284	11.145	22.039	20.772	6.699	9.243	11.059	7.264	5.382	8.837	8.588	7.543	10.544	8.419	11.858	13.581	11.791	13.787	10.094	10.045	14.377	15.377	12.742	11.511	12.049	12.892	18.127	18.888	14.254	25.83	12.131	15.036	19.466
Ebr01G058870	4.094	7.012	2.771	13.419	19.183	23.045	18.363	20.186	18.371	12.594	10.248	11.73	11.631	12.144	7.432	11.194	11.703	8.907	14.294	12.698	10.972	11.078	18.894	15.011	21.157	15.406	14.331	15.415	10.841	11.394	12.965	12.499	14.011
Ebr03G011670	3.059	0.057	0.439	0	0.212	0.456	0.148	0.21	0.075	8.178	3.337	2.006	5.112	2.286	3.887	2.032	8.304	16.596	4.778	3.429	10.652	1.958	0.237	0.309	0.209	0.651	1.686	0.229	0.297	0.312	5.602	4.43	2.897
Ebr01G033500	1.221	0.746	1.166	1.197	1.756	3.308	4.706	5.619	9.114	14.707	9.348	11.975	14.501	12.188	12.608	10.577	19.205	15.962	20.554	20.72	15.006	13.878	12.852	13.421	15.472	14.477	14.28	10.666	12.836	8.885	2.664	8.37	10.124
Ebr03G042430	0.384	1.726	0.208	5.634	1.471	1.108	2.336	2.049	1.888	2.023	0.755	5.386	1.78	3.541	1.213	3.633	1.921	0.652	1.265	4.519	0.256	0.326	0.792	0.257	0.212	0.232	0.034	0.151	0.132	0.034	0.029	0.134	0.064
Ebr03G057460	0	0	0	0.045	0	0	0	0.242	1.03	1.009	1.481	1.039	0.7	3.495	0.512	0.065	4.189	0.502	0.298	2.575	3.603	12.721	2.731	3.683	22.766	9.441	0.296	41.108	14.43	7.043	18.589	40.035	8.905
Ebr06G024410	13.984	30.08	31.29	32.308	45.154	27.01	26.428	59.658	26.674	18.313	11.881	37.647	16.532	42.984	13.397	15.49	110.81	21.303	36.836	124.46	31.04	14.936	4.136	2.717	7.369	4.73	15.004	447.708	1260.4	618.336	18.246	293.438	77.811
Ebr05G058940	0	0	0	0.225	0	0.045	0.372	0.202	0.484	9.793	0.687	25.7	10.42	37.151	28.576	47.092	66.02	20.743	42.153	72.472	17.749	29.65	3.957	38.655	0	1.619	1.36	0	0	0.061	0	0	0
Ebr03G045940	24.475	15.079	20.413	15.26	13.749	17.379	9.552	14.668	11.524	7.197	12.436	9.84	8.121	11.988	10.982	10.614	13.364	13.103	9.595	10.735	14.882	16.032	12.228	14.787	10.712	15.663	16.65	12.516	13.676	18.477	16.66	21.358	20.565
Ebr03G007150	81.004	1.98	1.549	1.263	1.416	1.806	2.547	2.085	2.398	11.227	4.263	8.787	16.021	15.624	18.529	62.271	20.622	29.938	47.35	24.856	29.191	21.02	12.815	6.839	6.312	5.822	19.504	2.032	4.896	4.067	3.995	4.362	5.544
Ebr01G067700	2.212	0.289	0	0.314	1.283	1.316	2.302	1.479	0.975	19.258	6.43	17.52	19.37	9.531	27.855	62.03	22.065	21.353	86.227	13.669	28.038	19.399	30.157	20.073	15.389	12.975	16.311	2.454	1.683	2.224	0.146	0	0.245
Ebr06G015120	75.467	59.077	79.297	62.591	47.568	45.604	60.092	45.806	51.73	70.701	69.827	71.185	71.412	64.21	77.184	72.114	67.984	76.597	67.667	65.073	72.697	68.024	56.166	56.711	60.224	67.95	68.83	40.591	60.42	62.086	82.613	70.71	64.33
Ebr02G032940	3.458	1.89	52.874	0.886	0.968	0.878	0.607	1.193	1.403	0.773	6.224	1.742	2.038	2.535	4.301	2.876	1.522	5.127	1.066	0.908	4.91	2.909	4.405	3.6	6.573	3.503	9.479	4.347	2.622	4.149	27.898	19.899	24.604
Ebr02G007520	1.421	1.19	0.165	2.644	2.035	2.307	2.55	1.978	1.312	0.321	0.24	0.873	0.51	0.903	0.186	0.142	1.118	0.852	0.326	0.582	1.085	0.518	0.649	0.525	1.18	0.982	0.862	2.155	1.191	2.67	0.411	1.15	0.766
Ebr02G047120	1.886	2.83	1.06	9.047	10.743	9.209	10.471	13.239	12.231	9.776	6.622	7.269	7.718	8.48	6.665	8.18	7.979	7.703	9.127	7.87	6.376	6.432	10.854	9.336	12.239	12.68	7.249	8.207	9.648	4.278	3.881	4.983	3.598
Ebr04G021410	42.198	8.656	26.16	2.265	2.995	3.006	2.869	5.202	2.23	4.525	3.912	4.154	3.655	3.405	3.928	3.923	15.729	5.506	5.499	4.309	5.475	3.7	6.098	6.144	10.393	11.894	14.363	5.113	5.716	2.652	37.189	36.891	22.255
Ebr05G035730	3.623	2.486	0	1.854	0	0.159	4.888	0.535	0.38	5.769	0	0	5.637	0.166	0	2.685	0.412	0	0.88	0	0	0	0	0	0	0	0	0	0	0	0	0	0
Ebr04G006120	1.072	2.854	0.298	6.735	8.805	0.751	4.115	8.437	6.855	3.192	0.575	5.024	2.779	5.119	0.745	3.289	3.78	0	2.734	3.412	0.868	0.932	5.451	3.915	7.143	5.889	0.775	4.365	4.2	0.897	1.865	2.147	0.49
Ebr01G021320	12.037	16.948	72.342	1360.63	1874.14	2324.68	2725.34	2612.71	4046.59	3679.68	5984.23	4667.56	3948.34	6515.58	6572.22	4797.85	5796.3	6316.85	6246.1	6106.09	6366.73	7551.09	5395.61	8202.64	7259.56	7955.58	6215.2	7446.34	5307.59	4781.85	3967.39	4482.89	5468.54
Ebr04G058960	53.602	68.359	68.911	34.835	47.514	40.588	43.019	50.022	65.779	61.505	48.771	78.524	58.773	61.342	69.343	58.014	52.65	62.327	69.751	65.204	59.795	58.298	41.626	44.674	41.116	43.298	37.96	31.533	36.204	34.59	46.883	43.631	35.842
Ebr05G005790	1.093	0.849	2.365	0.769	0.486	1.14	1.092	1.035	0.578	0.617	1.881	1.631	0.52	0.92	0.696	1.273	0.627	1.092	2.921	0.58	1.268	0.436	2.821	2.68	0.63	2.477	0.725	1.718	1.335	0.479	1.282	0.382	1.202
Ebr03G019290	9.115	8.626	9.59	16.489	14.586	16.865	28.894	24.542	32.446	37.611	37.251	32.82	42.08	50.422	49.437	52.302	61.479	49.622	53.774	50.601	54.706	60.734	89.583	89.95	107.367	96.971	84.976	135.278	86.262	97.649	84.131	91.876	100.194
Ebr01G048440	0.299	0.651	0.36	1.747	6.003	7.089	3.38	6.439	4.324	2.854	1.803	1.634	2.944	2.251	2.118	3.89	3.604	3.583	4.065	4.454	5.233	4.938	3.067	4.249	8.568	4.515	6.342	6.469	4.216	5.93	1.957	3.22	3.687
Ebr05G025740	0.837	0.799	0.284	1.77	1.274	2.718	2.408	1.545	1.181	0.981	0.503	0.444	0.849	0.564	0.712	1.336	0.815	1.162	1.202	1.086	1.555	1.731	1.828	1.157	2.317	1.266	2.551	1.609	1.284	2.407	2.165	1.399	1.716
Ebr02G047880	8.318	12.997	8.737	6.543	10.072	9.071	7.625	9.872	11.557	7.977	11.123	13.236	8.761	10.225	8.349	5.029	7.809	8.273	7.562	10.474	8.04	8.005	7.213	7.118	4.98	7.857	6.924	5.895	7.139	7.653	6.214	6.819	6.536
Ebr03G007340	6.898	508.102	1.561	152.205	72.247	63.433	212.088	117.714	148.357	274.257	169.393	265.35	293.461	223.465	518.143	175.883	152.135	347.964	169.515	214.852	228.128	212.965	28.665	28.289	8.181	11.004	24.77	0.387	1.7	1.368	0	0.23	0.344
Ebr04G011800	0.105	0.713	0.249	2.247	2.325	2.389	2.034	1.702	1.854	1.579	1.855	1.652	1.794	1.765	1.069	1.83	1.137	0.681	1.68	1.557	0.856	1.671	1.501	2.006	1.74	1.584	1.715	1.648	1.084	1.011	0.865	1.173	1.361
Ebr03G041380	17.751	30.579	16.815	137.387	161.858	112.611	52.763	95.707	52.561	21.263	19.731	15.344	10.464	12.139	16.29	9.164	9.703	13.571	8.619	11.964	13.972	11.513	11.647	16.647	13.672	19.673	22.767	10.675	15.615	14.242	13.324	12.232	16.44
Ebr02G025120	211.196	295.553	62.789	84.309	102.58	69.572	60.258	86.407	83.629	46.506	57.419	61.552	28.684	56.12	41.084	21.454	31.9	24.909	17.603	27.14	18.413	14.83	15.743	28.3	7.505	20.818	16.335	7.614	23.462	14.495	3.878	11.564	4.654
Ebr01G059910	1.871	0.101	0.173	0	0.839	0.655	0.453	2.762	0.458	1.025	1.673	1.868	2.975	1.948	0.78	0.462	10.29	1.53	2.197	2.888	3.347	0.904	0.623	1.221	2.745	4.712	6.017	1.538	1.858	2.088	1.851	4.759	5.132
Ebr01G073570	0	1.037	0.915	0	0.96	0.692	0.923	0.486	1.14	0.305	1.988	0.386	0.82	0.635	0.824	0.418	0.225	1.212	0.6	0.715	1.001	0.573	0.18	1.031	0.249	0.136	0.953	0.106	0.31	0.473	0.506	0.566	0.339
Ebr02G026060	45.906	57.339	24.795	69.89	70.172	87.935	85.648	86.559	97.143	77.204	92.096	69.752	70.634	56.828	61.532	58.343	44.819	51.376	59.223	50.771	49.489	54.934	48.364	46.588	51.739	51.194	43.44	41.151	49.424	35.302	30.539	33.702	39.021
Ebr04G053890	1.725	2.703	1.86	2.529	4.544	3.762	3.244	4.559	2.868	1.548	0.674	2.253	1.794	2.102	0.776	1.831	1.842	1.673	1.966	1.938	1.074	1.133	1.521	2.039	2.878	2.683	1.414	2.154	2.888	1.468	1.542	2.768	1.722
Ebr01G000760	0.31	0.412	1.104	0.622	0.382	0.149	1.238	0.168	0.357	0	0.914	0.887	0.883	0.626	0.947	1.262	0.969	2.553	0.414	1.233	1.38	1.482	0.309	0	0.214	0.234	0.205	1.278	0	2.24	0.523	0.812	0.973
Ebr04G023360	2.307	0.35	1.948	1.562	0.449	1.403	1.317	0.329	0.35	1.269	2.329	0.174	1.073	0.399	0.789	0.848	0.19	0.91	0.933	0.145	1.014	1.21	1.971	0.261	1.26	0.321	1.248	0.931	0.523	1.557	0.888	0.318	1.145
Ebr06G025830	36.018	44.01	70.67	29.595	39.395	37.645	37.267	38.846	45.527	36.807	34.989	41.974	37.714	35.772	39.642	39.452	44.999	41.023	41.961	47.466	45.11	40.954	51.419	45.465	46.401	48.65	41.569	33.043	47.558	42.841	57.785	43.583	41.294
Ebr04G069180	93.74	52.891	41.857	43.89	36.611	41.871	57.143	48.331	52.647	60.909	59.932	74.99	66.877	71.65	64.705	65.229	76.077	62.639	65.553	70.04	52.712	57.677	58.827	70.348	51.831	61.45	54.753	69.016	63.492	70.039	48.51	43.396	51.608
Ebr01G046500	0	0	0	13.009	16.142	17.968	17.648	19.208	22.004	17.338	23.706	17.455	20.547	26.817	27.542	24.914	36.886	27.565	26.66	40.308	35.537	43.962	27.999	36.286	39.349	40.448	36.622	85.883	77.682	65.048	33.993	48.021	55.808
Ebr02G043430	0.052	2.573	0.58	3.411	1.19	1.993	1.182	1.737	0.955	3.742	4.352	2.817	5.55	2.144	3.482	1.747	1.231	2.094	1.867	1.4	1.21	1.238	0.155	0.074	0.072	0.235	0.137	0	0.089	0.204	0	0	0.065
Ebr03G059670	1.816	7.857	3.803	1.871	6.367	3.005	2.161	7.31	7.317	2.977	4.679	8.281	2.509	5.427	3.168	1.549	3.745	3.949	1.401	4.723	4.301	2.284	1.482	3.12	1.451	3.324	2.816	1.236	4.499	3.835	1.411	4.267	1.8
Ebr05G027300	8.817	8.162	7.866	10.909	19.627	15.869	10.816	13.573	10.207	9.857	5.72	7.167	7.206	6.635	5.642	7.609	4.774	5.905	6.1	6.72	4.597	3.74	6.935	6.731	6.532	5.575	5.102	5.899	5.716	4.071	5.597	6.496	5.503
Ebr06G000300	1.511	2.115	2.06	14.019	18.031	18.25	10.291	12.198	9.364	7.06	9.974	4.732	7.392	10.118	5.914	11.598	8.045	6.909	10.573	9.172	7.159	8.862	22.362	23.816	19.273	12.77	11.653	14.916	8.744	9.06	13.867	8.786	14.389
Ebr0G018160	25.062	23.289	41.873	32.583	19.827	23.689	24.755	20.655	22.278	24.37	24.309	24.828	23.142	19.359	29.358	30.269	24.173	30.463	28.196	27.405	30.253	29.746	28.809	20.022	31.451	24.898	28.767	31.57	26.204	29.591	38.237	31.029	30.579
Ebr03G030870	2.869	0.934	1.363	3.152	1.1	2.763	1.092	0.725	0.772	4.214	2.116	1.37	2.509	0.58	0.439	1.225	0.958	2.437	3.067	0.304	0.852	1.068	0.382	0.274	0.397	0.434	0	0.451	0.165	0.252	0.861	0.803	1.082
Ebr02G056910	27.814	42.414	35.494	19.552	27.237	26.523	25.667	24.488	27.578	25.405	30.728	32.274	21.978	29.548	27.915	22.591	23.536	29.358	22.301	29.936	29.7	25.883	24.944	25.009	22.899	23.136	27.143	18.866	22.202	19.954	27.072	27.353	28.262
Ebr05G056650	0	0.189	0.216	36.95	15.711	35.672	68.241	35.651	51.223	97.392	103.13	73.76	145.278	101.338	140.262	160.797	128.533	139.7	148.483	134.391	154.682	157.107	167.632	118.215	201.941	159.139	171.944	286.93	159.884	190.759	72.877	98.092	124.906
Ebr01G020020	35.732	43.308	5.539	20.157	25.466	21.784	22.5	28.473	32.227	13.65	21.231	28.234	10.213	15.173	7.507	4.847	10.331	6.204	7.138	10.611	7.772	4.912	3.654	4.283	2.763	4.4	3.001	2.128	4.939	2.5	0.65	1.641	0.454
Ebr02G028560	13.554	16.01	10.119	95.949	67.627	106.38	76.743	81.534	69.758	55.928	63.432	39.89	51.43	44.128	52.058	52.916	39.535	48.448	55.73	36.907	49.32	50.862	54.845	57.306	56.597	55.516	60.62	70.221	48.657	60.82	39.014	40.157	58.904
Ebr06G037110	2.346	1.923	2.113	3.481	2.224	2.346	4.429	0.488	1.977	2.141	4.126	1.939	3.088	2.553	3.587	3.467	1.807	2.975	2.411	0.862	4.019	3.453	2.885	1.554	1.623	1.772	3.351	1.277	0.934	2.492	1.625	0.947	3.289
Ebr03G004130	49.245	179.084	40.061	59.61	60.621	40.59	80.021	71.086	97.608	69.04	62.251	88.323	62.921	75.162	35.261	37.53	32.61	24.744	42.64	42.797	15.408	18.9	32.62	37.261	35.344	33.099	13.275	27.675	25.21	10.553	48.645	31.257	20.636
Ebr05G022120	32.891	22.157	44.516	33.669	25.205	30.727	22.71	25.167	21.737	21.089	21.481	16.223	17.534	18.315	20.754	21.87	18.148	21.733	20.896	16.787	21.988	23.267	19.037	16.167	15.087	15.211	19.276	22.607	25.782	32.111	21.518	23.167	19.771
Ebr03G073490	4.703	1.351	0.564	0.111	1.25	0	0.158	3.145	1.915	0.156	0	4.162	0	6.57	0	0	10.043	0.829	0	4.845	0.308	0	0.138	5.162	0.191	6.689	0.734	1.794	39.366	2.183	1.713	38.612	6.956
Ebr06G059620	1.363	1.843	3.093	3.238	0.356	1.403	2.229	0.268	0.322	1.891	2.743	1.376	3.04	0.689	2.749	3.067	1.319	1.672	3.312	1.085	2.036	2.57	3.653	1.245	2.915	1.545	2.919	2.229	0.748	1.956	3.977	0.748	1.87
Ebr06G004810	0.064	1.176	0.109	20.908	38.647	48.53	11.15	16.796	8.973	4.54	4.036	1.684	1.853	0.389	0.915	1.568	0.374	0.801	0.914	0.408	0.452	0.852	0.619	0.491	0.207	0.323	0.454	0.403	0.627	0.562	0.168	0.09	0.188
Ebr04G036650	2.087	2.077	0.097	0.89	0.416	0	0.433	0.274	0.109	0.643	0.047	0.544	0.469	0.415	0	0.405	0.673	0	0.296	0.403	0.035	0	0.6	0.726	2.231	1.433	0	0.522	0.763	0.042	3.061	0.763	0.04
Ebr02G025880	98.947	186.869	112.93	80.213	109.767	98.754	109.07	108.331	125.052	123.648	119.277	153.221	126.42	132.917	135.949	92.127	118.606	129.246	117.23	141.282	127.357	116.135	80.17	93.488	72.711	91.763	91.98	61.912	97.621	87.294	70.987	81.218	77.402
Ebr04G040230	0.459	2.445	11.049	0.47	5.897	18.806	1.096	5.24	6.979	0.566	23.638	6.515	0.904	6.915	23.737	0.874	8.774	25.141	1.004	8.901	30.439	28.879	1.709	8.563	1.212	12.673	37.697	1.673	13.816	40.278	1.409	7.837	40.229
Ebr06G022630	3.371	14.377	0.145	9.429	4.682	3.293	15.233	5.809	20.048	15.721	34.258	20.068	25.95	24.76	12.055	18.3	11.352	10.463	7.487	11.112	8.726	16.281	29.51	40.278	9.394	20.45	13.481	7.335	10.237	15.738	9.356	3.288	7.82
Ebr06G037600	2.977	3.601	5.823	12.996	23.023	26.529	18.685	23.314	21.492	14.779	14.014	13.346	15.317	12.81	13.13	13.867	13.535	13.197	16.696	15.761	15.36	16.226	20.459	17.303	24.792	19.239	16.019	19.858	16.508	18.426	11.907	17.212	14.076
Ebr04G016430	1.737	12.083	1.868	18.001	11.697	15.848	17.906	17.605	16.422	10.688	27.981	10.024	12.223	7.851	6.79	6.743	2.778	7.523	5.739	4.456	6.45	4.849	4.677	4.71	4.006	4.886	4.93	4.894	2.164	2.856	0.38	0.81	0.971
Ebr02G056790	34.508	55.028	52.769	26.877	36.292	32.065	28.476	35.124	32.98	34.147	34.565	49.44	33.98	44.171	57.832	41.571	50.519	54.652	45.348	61.806	49.835	53.5	42.138	45.283	53.873	65.291	54.887	53.029	63.515	60.99	71.637	83.45	76.438
Ebr05G022040	1.116	2.14	0.773	0.251	0.88	0.516	0.611	0.435	0.824	0.756	0.198	0.575	1.273	0.586	0.136	0.727	0.335	0.936	0.656	0.71	0.696	0.142	0.847	0.705	0.617	0.674	0.296	0.526	1.539	0.117	1.055	0.983	0.28
Ebr03G006750	4.629	8.955	4.547	7.909	8.061	6.476	7.802	7.667	8.138	6.352	5.123	6.04	5.219	5.291	3.709	6.802	5.139	4.461	4.566	4.87	4.849	4.615	7.737	6.368	6.748	7.329	6.435	6.304	5.038	3.951	8.687	5.61	5.508
Ebr06G037300	5.262	10.248	5.542	7.884	9.237	8.063	6.622	9.84	8.485	5.609	6.882	6.511	4.912	7.977	7.225	4.944	5.988	4.661	4.235	7.33	7.992	7.439	4.601	5.751	5.212	4.789	4.602	6.699	8.044	8.966	2.356	5.208	4.285
Ebr02G054540	165.508	77.783	47.315	451.048	156.282	186.378	146.082	146.136	121.572	82.642	118.87	64.652	44.976	59.822	48.313	33.228	41.866	41.781	28.911	31.696	37.55	46.993	34.879	62.486	38.931	45.13	47.898	54.778	89.049	79.779	46.924	49.443	46.386
Ebr02G071680	0.403	0.748	0.112	1.325	2.798	1.693	1.296	1.824	0.929	0.372	0.432	0.525	0.209	0.37	0.28	0.469	0.825	0.055	0.294	0.641	0.204	0.292	0.146	1.051	0.76	0.83	0.389	0.302	0.253	0.048	0.206	0.461	0.23
Ebr01G017870	11.812	15.671	16.653	5.821	6.86	3.953	7.653	6.957	8.552	12.174	14.106	19.206	14.327	16.313	16.185	15.307	14.851	16.279	15.6	20.102	13.253	12.817	13.862	12.057	10.808	16.464	12.018	10.906	10.694	14.557	16.712	10.669	7.839
Ebr03G012270	1109.57	550.204	505.291	1152.8	922.312	1155.26	740.243	856.606	667.712	451.502	735.321	390.799	373.492	428.377	424.727	318.282	348.792	411.02	332.992	320.536	451.89	413.284	379.724	560.837	429.976	462.909	510.369	502.534	478.148	604.27	473.324	537.376	556.721
Ebr05G003680	124.692	165.181	66.161	140.326	168.914	189.851	176.597	174.979	178.772	181.203	183.065	169.437	152.952	122.945	197.146	172.241	140.236	201.634	154.075	156.133	191.906	159.377	152.269	126.529	122.283	173.597	137.519	160.347	172.467	162.16	231.491	143.41	179.233
Ebr03G014220	24.004	28.323	22.336	33.952	34.333	26.332	30.472	27.662	27.644	23.953	23.952	19.818	18.707	16.364	15.121	20.371	13.597	13.905	16.039	15.027	14.048	12.653	20.814	22.6	18.07	21.151	21.268	11.754	17.894	14.716	28.08	22.841	22.863
Ebr03G027140	2.445	3.356	4.982	9.294	6.82	7.209	7.699	4.733	4.445	5.694	6.451	3.61	6.764	5.167	6.687	5.436	3.247	5.443	5.447	4.601	5.53	5.673	8.071	4.042	7.792	6.159	5.309	5.942	4.857	8.967	6.675	3.655	6.055
Ebr06G039300	5.45	4.795	6.875	5.346	5.3	4.527	3.482	6.604	5.422	3.39	3.91	6.017	4.507	6.316	5.276	3.61	6.133	5.921	4.209	7.084	4.455	6.778	3.997	6.172	3.943	6.498	6.634	15.211	8.451	13.415	5.855	7.87	6.788
Ebr02G051760	0	0.147	0	42.336	82.938	54.061	110.901	67.75	228.781	77.536	207.963	159.414	55.743	273.932	137.813	45.049	128.621	99.382	74.237	138.059	81.489	107.717	4.956	39.156	55.016	71.459	51.001	23.2	30.797	17.071	1.303	0.52	1.455
Ebr04G012400	2.521	2.985	0.395	3.43	4.143	0.747	4.723	3.289	4.4	2.411	2.289	0.926	2.729	1.437	0.198	1.656	1.78	0.097	1.296	0.309	0	0.412	0.969	1.484	0.179	1.563	0.172	0.305	0.78	0	0.728	0.136	0.406
Ebr01G012700	17.044	27.801	14.718	26.065	41.254	18.2	32.363	30.487	33.34	24.913	16.948	26.277	23.886	23.403	17.568	29.122	36.176	13.885	28.966	37.458	22.493	33.684	42.021	32.974	38.449	30.797	20.402	34.298	29.397	20.956	41.092	41.02	25.386
Ebr05G031020	0.555	6.109	0.678	6.066	5.835	4.168	3.547	4.925	3.84	2.508	8.677	3.656	2.279	5.046	2.036	1.163	2.5	3.493	0.148	2.826	1.854	4.07	2.107	2.708	0.921	2.851	3.533	0.262	1.722	0.73	0	0.233	0.558
Ebr06G052330	5.199	3.693	1.412	8.415	8.715	7.344	6.886	9.231	9.116	4.7	6.75	8.044	5.457	8.196	5.089	3.551	9.805	5.195	4.168	6.401	4.401	4.091	4.156	8.756	6.905	10.79	7.45	7.847	11.238	8.844	5.463	9.529	7.407
Ebr05G000630	19.74	16.507	17.485	18.718	16.295	21.112	14.83	15.734	13.587	11.667	14.742	10.41	10.363	11.963	15.79	10.647	13.188	15.295	10.6	12.629	15.243	15.404	11.193	12.646	17.594	14.779	17.715	15.53	18.694	25.526	18.34	14.329	16.214
Ebr01G048050	278.711	225.333	117.216	429.339	357.753	435.235	268.803	323.344	254.739	149.499	229.095	130.351	126.575	131.706	91.444	72.81	92.956	90.256	82.34	75.277	101.107	87.625	98.633	148.946	107.026	102.034	111.3	118.968	130.992	147.576	114.543	106.311	119.591
Ebr06G000290	4.891	5.297	5.057	13.465	7.946	9.956	16.583	10.911	11.584	18.423	16.838	13.537	21.941	17.711	18.928	25.498	17.995	19.94	23.074	18.405	18.448	15.601	25.731	23.879	23.275	21.558	17.059	24.948	15.082	12.622	15.728	15.591	12.67
Ebr02G066730	4.382	4.237	2.812	3.861	5.574	4.856	5.14	6.109	5.02	2.679	3.631	2.408	2.226	3.579	2.617	3.46	4.133	2.295	4.051	3.393	2.875	3.877	6.418	8.228	8.222	5.534	7.606	5.167	3.365	4.145	5.441	5.638	5.547
Ebr01G023070	7.534	11.076	14.421	12.847	15.346	12.841	16.608	14.672	15.867	15.676	9.078	13.499	15.001	10.629	11.885	16.722	13.693	10.966	16.578	15.725	12.128	13.119	18.543	15.557	19.077	15.844	14.738	13.913	16.687	12.282	19.206	14.097	14.028
Ebr02G002100	0	0.919	0.878	0.092	1.322	0.443	0.591	0.062	0.199	0.779	0.17	0.494	0.918	0.697	1.846	0.134	0.935	1.292	0.922	0.366	2.369	2.842	0.459	1.32	0.557	1.737	3.05	0.407	0.297	0.378	0.971	1.146	3.179
[truncated: 19,569 more rows]

## Sheet: Table S3
	Component	Stage	Average share in total	% Increased
	Diphylloside B	S0	6.37%±2.00%	NA
	Diphylloside B	S1	0.57%±0.22%	NA
[truncated: 56 more rows]

[truncated: 11 more sheets: Table S4, Table S5, Table S6, Table S7, Table S8, Table S9, Table S10, Table S11, Table S12, Table S13, Table S14]
